# Supplementary material for: Methylation-dependent regulation of HIF-1α stability restricts retinal and tumour angiogenesis
Source: Nat Commun. 2016 Jan 13;7:10347. doi: 10.1038/ncomms10347 (PMC4735525; doi:10.1038/ncomms10347)
Supplement: Supplementary Data 1 — Peptide sequences of HIF-1a-associated polypeptides by LC-MS/MS analysis. [file ncomms10347-s2.xlsx]

## Sheet: Summary
Supplementary Data 1. Peptide sequences of HIF-1a-associated polypeptides by LC-MS/MS analysis
Peptide sequences of HIF-1a-associated polypeptides from LC-MS/MS analysis revealed that LSD1, HSP7C and HSP71 are components of a HIF-1a-containing complex.
		Protein	Peptide sequence
		HIF-1a	GGYVWVETQATVIYNTK
			SPNVLSVALSQR
			SIYEYYHALDSDHLTK
			ALDGFVMVLTDDGDMIYISDNVNK
			MTQLFTKVESEDTSSLFDK
			ILIASPSPTHIHKETTSATSSPYRDTQSR
			NLLQGEELLR
			RGGYVWVETQATVIYNTK
			LLDAGDLDIEDDMKAQMNCFYLK
			ILALQNAQR
			TIILIPSDLACR
			TTVPEEELNPK
			VESEDTSSLFDKLKK
			GVIEQTEKSHPR
			KLLDAGDLDIEDDMKAQMNCFYLK
			ILIASPSPTHIHKETTSATSSPYR
			LLGQSMDESGLPQLTSYDCEVNAPIQGSR
			SKESEVFYELAHQLPLPHNVSSHLDK
			AGKGVIEQTEKSHPR
			KPPMTCLVLICEPIPHPSNIEIPLDSK
			VLHCTGHIHVYDTNSNQPQCGYK
			ESEVFYELAHQLPLPHNVSSHLDK
			NLLQGEELLRALDQVN
			MTQLFTKVESEDTSSLFDKLK
			MTQLFTKVESEDTSSLFDKLKK
			VESEDTSSLFDK
			FSYCDER
			ILIASPSPTHIHK
			ITELMGYEPEELLGR
			QSSPEPNSPSEYCFYVDSDMVNEFKLELVEK
			SSADPALNQEVALK
			TTVPEEELNPKILALQNAQR
			VESEDTSSLFDKLK
			FSYCDERITELMGYEPEELLGR
			SIYEYYHALDSDHLTKTHHDMFTK
			ETTSATSSPYRDTQSR
			LFAEDTEAK
			MTQLFTK
			TASPNRAGKGVIEQTEK
			THHDMFTKGQVTTGQYR
			TTVPEEELNPKILALQNAQRK
			AGKGVIEQTEK
			ILALQNAQRK
			KLLDAGDLDIEDDMK
			LQNINLAMSPLPTAETPKPLR
			TASPNRAGKGVIEQTEKSHPR
			ESEVFYELAHQLPLPHNVSSHLDKASVMR
			GQVTTGQYR
			LFAEDTEAKNPFSTQDTDLDLEMLAPYIPMDDDFQLR
			LLDAGDLDIEDDMK
			MEHDGSLFQAVGIGTLLQQPDDHAATTSLSWKR
			SSEQNGMEQKTIILIPSDLACR
			ETTSATSSPYR
			LELVEKLFAEDTEAK
			MEHDGSLFQAVGIGTLLQQPDDHAATTSLSWK
			NGLVKKGKEQNTQR
			NPFSTQDTDLDLEMLAPYIPMDDDFQLR
			SKESEVFYELAHQLPLPHNVSSHLDKASVMR
			TVTKDRMEDIK
			YMGLTQFELTGHSVFDFTHPCDHEEMR
			DRMEDIKILIASPSPTHIHKETTSATSSPYRDTQSR
			EQNTQRSFFLR
			ETTSATSSPYRDTQSRTASPNR
			GVIEQTEKSHPRSPNVLSVALSQRTTVPEEELNPK
			HSLDMKFSYCDER
			KMEHDGSLFQAVGIGTLLQQPDDHAATTSLSWKR
			LEPNPESLELSFTMPQIQDQTPSPSDGSTR
			MEDIKILIASPSPTHIHK
			MEDIKILIASPSPTHIHKETTSATSSPYRDTQSR
			RSKESEVFYELAHQLPLPHNVSSHLDK
			SHPRSPNVLSVALSQRTTVPEEELNPK
			TMNIKSATWK
		LSD1	LQELEANPPSDVYLSSR
			YTASGCEVIAVNTR
		HSP7C	QTQTFTTYSDNQPGVLIQVYEGER
			TVTNAVVTVPAYFNDSQR
			ARFEELNADLFRGTLDPVEK
			DAGTIAGLNVLR
			MKEIAEAYLGK
			NQVAMNPTNTVFDAKR
			MVQEAEKYKAEDEKQRDKVSSK
			NTTIPTKQTQTFTTYSDNQPGVLIQVYEGER
			LDKSQIHDIVLVGGSTR
			MVQEAEKYKAEDEKQR
			QATKDAGTIAGLNVLR
			EIAEAYLGK
			ELEKVCNPIITK
			FEELNADLFRGTLDPVEK
			LSKEDIER
			SFYPEEVSSMVLTK
			SQIHDIVLVGGSTR
			MVNHFIAEFK
			VCNPIITK
			ATVEDEKLQGK
			DNNLLGKFELTGIPPAPR
			GTLDPVEKALR
			MVQEAEKYKAEDEKQRDK
			NQVAMNPTNTVFDAK
			NSLESYAFNMK
			SINPDEAVAYGAAVQAAILSGDK
			ATVEDEKLQGKINDEDKQK
			CNEIINWLDKNQTAEKEEFEHQQK
			DAKLDKSQIHDIVLVGGSTR
			DKVSSKNSLESYAFNMK
			HKKDISENKR
			IINEPTAAAIAYGLDKKVGAER
			ILDKCNEIINWLDKNQTAEKEEFEHQQK
			ITITNDKGRLSKEDIER
			MVQEAEKYKAEDEK
			YKAEDEKQRDKVSSK
			AEDEKQRDKVSSK
			CNEIINWLDK
			CNEIINWLDKNQTAEK
			FELTGIPPAPR
			GTLDPVEKALRDAK
			GTLDPVEKALRDAKLDK
			ILDKCNEIINWLDK
			MVNHFIAEFKR
			NQTAEKEEFEHQQK
			NQTAEKEEFEHQQKELEK
			STAGDTHLGGEDFDNRMVNHFIAEFK
			STGKENKITITNDKGRLSKEDIER
			TLSSSTQASIEIDSLYEGIDFYTSITR
			TVTNAVVTVPAYFNDSQRQATK
			VSSKNSLESYAFNMK
		HSP71	ARFEELCSDLFR
			NQVALNPQNTVFDAKR
			IINEPTAAAIAYGLDR
			NQVALNPQNTVFDAK
			MVQEAEKYKAEDEVQRER
			ATAGDTHLGGEDFDNRLVNHFVEEFKR
			FEELCSDLFR
			LVNHFVEEFK
			AQIHDLVLVGGSTR
			LLQDFFNGRDLNK
			MVQEAEKYKAEDEVQR
			ATAGDTHLGGEDFDNRLVNHFVEEFK
			ANKITITNDKGR
			LIGDAAKNQVALNPQNTVFDAK
			LLQDFFNGR
			LVNHFVEEFKR
			SAVEDEGLK
			STLEPVEK
			VQVSYKGETK
			YKAEDEVQRER
			IINEPTAAAIAYGLDRTGKGER
			STLEPVEKALR
			VLDKCQEVISWLDANTLAEKDEFEHK
			ANKITITNDKGRLSKEEIER
			ARFEELCSDLFRSTLEPVEK
			CQEVISWLDANTLAEKDEFEHK
			ELEQVCNPIISGLYQGAGGPGPGGFGAQGPK
			LDKAQIHDLVLVGGSTR
			LIGDAAKNQVALNPQNTVFDAKR
			SAVEDEGLKGKISEADKK
			STGKANKITITNDKGR

## Sheet: #1_UNIPROTEIN
Protein name	Variety of Peptide	Number of Peptide
HIF1A_HUMAN	72	702
HNRPU_HUMAN	16	26
IGHG1_HUMAN	2	23
U5S1_HUMAN	20	22
IGHG3_HUMAN	1	20
IGHG2_HUMAN	1	13
MATR3_HUMAN	8	11
JAK1_HUMAN	9	9
CAND1_HUMAN	8	9
IQEC1_HUMAN	5	5
POP1_HUMAN	5	5
NAT10_HUMAN	4	4
BRE1A_HUMAN	3	4
RL40_HUMAN	2	4
sp|P00761|TRYP_PIG	1	4
CHAP1_HUMAN	3	3
CNDG2_HUMAN	3	3
IPO4_HUMAN	3	3
SMTN_HUMAN	3	3
SRRT_HUMAN	3	3
ZN574_HUMAN	3	3
MCM2_HUMAN	2	2
PYC_HUMAN	2	2
SMG8_HUMAN	2	2
TDIF2_HUMAN	2	2
ALBU_HUMAN	1	2
ASCC1_HUMAN	1	1
ASPH_HUMAN	1	1
BAZ1A_HUMAN	1	1
BUB1B_HUMAN	1	1
CE192_HUMAN	1	1
CE290_HUMAN	1	1
CTF18_HUMAN	1	1
ENOA_HUMAN	1	1
ESIP1_HUMAN	1	1
ESYT1_HUMAN	1	1
FETUA_HUMAN	1	1
FGF16_HUMAN	1	1
FXR2_HUMAN	1	1
GFAP_HUMAN	1	1
GTF2I_HUMAN	1	1
HCFC1_HUMAN	1	1
HLTF_HUMAN	1	1
HS90B_HUMAN	1	1
HV305_HUMAN	1	1
IFT81_HUMAN	1	1
IGKC_HUMAN	1	1
IPO9_HUMAN	1	1
K1967_HUMAN	1	1
KV201_HUMAN	1	1
MYO1B_HUMAN	1	1
NOL6_HUMAN	1	1
PLEC_HUMAN	1	1
PLST_HUMAN	1	1
PP6R1_HUMAN	1	1
PTN_HUMAN	1	1
RRBP1_HUMAN	1	1
RS16_HUMAN	1	1
RS18_HUMAN	1	1
SEM3F_HUMAN	1	1
SIR1_HUMAN	1	1
SK2L2_HUMAN	1	1
TLL2_HUMAN	1	1
TPIS_HUMAN	1	1
TRXR1_HUMAN	1	1
TSYL2_HUMAN	1	1
UBP15_HUMAN	1	1
ZN208_HUMAN	1	1
ZO2_HUMAN	1	1
ZRAB3_HUMAN	1	1

## Sheet: #2_UNIPROTEIN
Protein name	Variety of Peptide	Number of Peptide
HIF1A_HUMAN	61	355
MYH10_HUMAN	159	301
RAI14_HUMAN	114	265
MYH9_HUMAN	125	224
MYO1B_HUMAN	83	217
MYO6_HUMAN	40	61
RL40_HUMAN	15	58
MATR3_HUMAN	30	57
U5S1_HUMAN	34	55
ACLY_HUMAN	24	45
HLTF_HUMAN	31	41
SF3A1_HUMAN	30	41
UBA1_HUMAN	24	38
DDX24_HUMAN	25	35
MYO1C_HUMAN	27	32
IPO7_HUMAN	21	31
SMTN_HUMAN	22	29
RRP44_HUMAN	21	29
KINH_HUMAN	22	28
MYH14_HUMAN	23	26
PARP1_HUMAN	21	25
HAUS6_HUMAN	19	24
DREB_HUMAN	14	24
IRS4_HUMAN	11	18
IPO4_HUMAN	13	17
IPO9_HUMAN	13	17
AT1A1_HUMAN	12	17
NEB2_HUMAN	15	16
EIF3B_HUMAN	13	16
SK2L2_HUMAN	12	16
TIF1B_HUMAN	12	16
CTF18_HUMAN	13	13
BCLF1_HUMAN	12	13
HCFC1_HUMAN	11	13
RPB1_HUMAN	12	12
SYEP_HUMAN	11	12
MYO1E_HUMAN	10	12
RPA2_HUMAN	9	12
INT3_HUMAN	10	11
RBM25_HUMAN	10	11
SF3B3_HUMAN	10	11
GASP2_HUMAN	8	11
OFD1_HUMAN	8	11
MYO1A_HUMAN	3	11
MA7D1_HUMAN	10	10
MSH6_HUMAN	10	10
ANR28_HUMAN	9	10
MYO1D_HUMAN	9	10
PUR2_HUMAN	9	10
SC24A_HUMAN	7	10
HXK2_HUMAN	9	9
PRKDC_HUMAN	9	9
RAD21_HUMAN	9	9
TF3C1_HUMAN	9	9
UBP15_HUMAN	9	9
WDR6_HUMAN	9	9
POP1_HUMAN	8	9
SIK2_HUMAN	8	9
TBCD_HUMAN	8	9
TTI1_HUMAN	8	9
CND3_HUMAN	7	9
SRBD1_HUMAN	7	9
ARHG2_HUMAN	6	9
GTF2I_HUMAN	8	8
IPO5_HUMAN	8	8
MIB1_HUMAN	8	8
RBL1_HUMAN	8	8
SMC2_HUMAN	8	8
EXO1_HUMAN	7	8
KIF5A_HUMAN	6	8
MPP8_HUMAN	6	8
CHAP1_HUMAN	7	7
DYHC1_HUMAN	7	7
AMOT_HUMAN	6	7
DAAM1_HUMAN	6	7
NOLC1_HUMAN	6	7
MYH11_HUMAN	2	7
AT2A2_HUMAN	6	6
ETAA1_HUMAN	6	6
MYO5A_HUMAN	6	6
N4BP1_HUMAN	6	6
SMBP2_HUMAN	6	6
STRUM_HUMAN	6	6
SVIL_HUMAN	6	6
KPBB_HUMAN	5	6
MPRIP_HUMAN	5	6
TBD2B_HUMAN	5	6
AMRA1_HUMAN	5	5
ARHG1_HUMAN	5	5
ATX2L_HUMAN	5	5
DNA2_HUMAN	5	5
MORC4_HUMAN	5	5
NAT10_HUMAN	5	5
NFKB2_HUMAN	5	5
SMG8_HUMAN	5	5
UBR5_HUMAN	5	5
ZCCHV_HUMAN	5	5
HNRL1_HUMAN	4	5
SMC1A_HUMAN	4	5
TBA1A_HUMAN	4	5
CH60_HUMAN	2	5
ADDA_HUMAN	4	4
ANR27_HUMAN	4	4
CO039_HUMAN	4	4
DHX37_HUMAN	4	4
EMAL4_HUMAN	4	4
F115A_HUMAN	4	4
HSP74_HUMAN	4	4
HUWE1_HUMAN	4	4
INTU_HUMAN	4	4
INVS_HUMAN	4	4
K1967_HUMAN	4	4
MAGD1_HUMAN	4	4
PYR1_HUMAN	4	4
RPB2_HUMAN	4	4
STPAP_HUMAN	4	4
TCRG1_HUMAN	4	4
ACTA_HUMAN	3	4
CTR9_HUMAN	3	4
PKN1_HUMAN	3	4
WDR35_HUMAN	3	4
ACTB_HUMAN	3	3
ALBU_HUMAN	3	3
ANFY1_HUMAN	3	3
C2D1A_HUMAN	3	3
CHD1L_HUMAN	3	3
CNDG2_HUMAN	3	3
HNRPU_HUMAN	3	3
KDM3A_HUMAN	3	3
KIF11_HUMAN	3	3
KIF23_HUMAN	3	3
LARP4_HUMAN	3	3
NEB1_HUMAN	3	3
NU107_HUMAN	3	3
P121A_HUMAN	3	3
PML_HUMAN	3	3
PSMD1_HUMAN	3	3
RBM5_HUMAN	3	3
RFC1_HUMAN	3	3
SC24C_HUMAN	3	3
SHRM1_HUMAN	3	3
SMCA5_HUMAN	3	3
SND1_HUMAN	3	3
SPD2B_HUMAN	3	3
STIL_HUMAN	3	3
UBP10_HUMAN	3	3
UBP11_HUMAN	3	3
UBP38_HUMAN	3	3
WDR47_HUMAN	3	3
WDR67_HUMAN	3	3
XPO6_HUMAN	3	3
EF1A1_HUMAN	2	3
IPO8_HUMAN	2	3
NCKP1_HUMAN	2	3
sp|P00761|TRYP_PIG	1	3
BAG6_HUMAN	2	2
BAZ1A_HUMAN	2	2
BRAT1_HUMAN	2	2
CTND1_HUMAN	2	2
CYFP1_HUMAN	2	2
DDX20_HUMAN	2	2
DEN2C_HUMAN	2	2
DHX34_HUMAN	2	2
DHX36_HUMAN	2	2
DSG2_HUMAN	2	2
ESYT1_HUMAN	2	2
FBX38_HUMAN	2	2
FLII_HUMAN	2	2
GCP5_HUMAN	2	2
HEAT6_HUMAN	2	2
HNRL2_HUMAN	2	2
HS105_HUMAN	2	2
HS71L_HUMAN	2	2
HXK1_HUMAN	2	2
IF4A1_HUMAN	2	2
IMA2_HUMAN	2	2
INT1_HUMAN	2	2
IQEC1_HUMAN	2	2
KDM1A_HUMAN	2	2
MYPT1_HUMAN	2	2
NCOAT_HUMAN	2	2
NOL6_HUMAN	2	2
NU160_HUMAN	2	2
NU188_HUMAN	2	2
OGFR_HUMAN	2	2
PI3R4_HUMAN	2	2
PLEC_HUMAN	2	2
PP6R1_HUMAN	2	2
PPIL4_HUMAN	2	2
RBGP1_HUMAN	2	2
RBM10_HUMAN	2	2
RN216_HUMAN	2	2
RNBP6_HUMAN	2	2
RRP5_HUMAN	2	2
SC16A_HUMAN	2	2
SC24B_HUMAN	2	2
SF3B1_HUMAN	2	2
SMC3_HUMAN	2	2
SMCA1_HUMAN	2	2
SPG20_HUMAN	2	2
SPTN1_HUMAN	2	2
SRRT_HUMAN	2	2
SUMO2_HUMAN	2	2
SYAC_HUMAN	2	2
SYIC_HUMAN	2	2
TF3C2_HUMAN	2	2
TF3C3_HUMAN	2	2
TICRR_HUMAN	2	2
TR150_HUMAN	2	2
UBP1_HUMAN	2	2
UBP33_HUMAN	2	2
VCIP1_HUMAN	2	2
XPO4_HUMAN	2	2
XRN2_HUMAN	2	2
Z3H7A_HUMAN	2	2
CUL5_HUMAN	1	2
E4F1_HUMAN	1	2
HSP71_HUMAN	1	2
S23IP_HUMAN	1	2
TCPB_HUMAN	1	2
ADNP_HUMAN	1	1
ANLN_HUMAN	1	1
ANR32_HUMAN	1	1
ARVC_HUMAN	1	1
ASPH_HUMAN	1	1
AT131_HUMAN	1	1
AT2A1_HUMAN	1	1
BARD1_HUMAN	1	1
BI1_HUMAN	1	1
BUB1B_HUMAN	1	1
C109B_HUMAN	1	1
CAN15_HUMAN	1	1
CAND2_HUMAN	1	1
CAR14_HUMAN	1	1
CASC3_HUMAN	1	1
CBS_HUMAN	1	1
CCD11_HUMAN	1	1
CCD62_HUMAN	1	1
CE112_HUMAN	1	1
CE85L_HUMAN	1	1
CEP97_HUMAN	1	1
CETN2_HUMAN	1	1
COPA_HUMAN	1	1
CP19A_HUMAN	1	1
CTNB1_HUMAN	1	1
CWC22_HUMAN	1	1
CYTSA_HUMAN	1	1
DAXX_HUMAN	1	1
DCAF6_HUMAN	1	1
DDHD1_HUMAN	1	1
DDX3X_HUMAN	1	1
DDX46_HUMAN	1	1
DDX51_HUMAN	1	1
DHX30_HUMAN	1	1
DHX8_HUMAN	1	1
DJC14_HUMAN	1	1
DOCK7_HUMAN	1	1
DPOD1_HUMAN	1	1
DPOE1_HUMAN	1	1
DSRAD_HUMAN	1	1
DUOX1_HUMAN	1	1
EF2_HUMAN	1	1
ELP1_HUMAN	1	1
EMSY_HUMAN	1	1
EPAS1_HUMAN	1	1
EPHA4_HUMAN	1	1
F214A_HUMAN	1	1
FA83D_HUMAN	1	1
FANCI_HUMAN	1	1
FARP2_HUMAN	1	1
FAS_HUMAN	1	1
FETUA_HUMAN	1	1
FMNL2_HUMAN	1	1
FMNL3_HUMAN	1	1
G6PD_HUMAN	1	1
GCN1L_HUMAN	1	1
GEMI4_HUMAN	1	1
GIMA4_HUMAN	1	1
GON4L_HUMAN	1	1
H12_HUMAN	1	1
HEAT1_HUMAN	1	1
HEAT2_HUMAN	1	1
HIP1_HUMAN	1	1
HMGB3_HUMAN	1	1
HNRPL_HUMAN	1	1
HPHL1_HUMAN	1	1
HSP72_HUMAN	1	1
HSP7C_HUMAN	1	1
I17RA_HUMAN	1	1
IASPP_HUMAN	1	1
INT2_HUMAN	1	1
IQEC2_HUMAN	1	1
IRF4_HUMAN	1	1
ITSN1_HUMAN	1	1
JAK1_HUMAN	1	1
K0355_HUMAN	1	1
K1671_HUMAN	1	1
KCRB_HUMAN	1	1
KCTD1_HUMAN	1	1
KDM3B_HUMAN	1	1
KRI1_HUMAN	1	1
KV201_HUMAN	1	1
L2GL1_HUMAN	1	1
LATS1_HUMAN	1	1
MA7D3_HUMAN	1	1
MBB1A_HUMAN	1	1
MCM10_HUMAN	1	1
MCM2_HUMAN	1	1
MCM3_HUMAN	1	1
MCM3A_HUMAN	1	1
MCM7_HUMAN	1	1
MET13_HUMAN	1	1
METH_HUMAN	1	1
MK07_HUMAN	1	1
MLF2_HUMAN	1	1
MSH2_HUMAN	1	1
MYH13_HUMAN	1	1
MYO3B_HUMAN	1	1
NALP2_HUMAN	1	1
NBR1_HUMAN	1	1
NEK9_HUMAN	1	1
NFKB1_HUMAN	1	1
NSUN2_HUMAN	1	1
NU205_HUMAN	1	1
OBSL1_HUMAN	1	1
ORC1_HUMAN	1	1
OSBL8_HUMAN	1	1
PAK7_HUMAN	1	1
PCM1_HUMAN	1	1
PEBB_HUMAN	1	1
PERQ2_HUMAN	1	1
PKN3_HUMAN	1	1
PKP4_HUMAN	1	1
PLCA_HUMAN	1	1
PP6R3_HUMAN	1	1
PPM1F_HUMAN	1	1
PR38B_HUMAN	1	1
PR40A_HUMAN	1	1
PREP_HUMAN	1	1
PRP6_HUMAN	1	1
PSMD2_HUMAN	1	1
PTN3_HUMAN	1	1
PUF60_HUMAN	1	1
PUM1_HUMAN	1	1
R3HD1_HUMAN	1	1
RBBP6_HUMAN	1	1
RBFA_HUMAN	1	1
RBM19_HUMAN	1	1
RET_HUMAN	1	1
RHG17_HUMAN	1	1
RL11_HUMAN	1	1
RL24_HUMAN	1	1
RL4_HUMAN	1	1
RN213_HUMAN	1	1
RNF31_HUMAN	1	1
RPA1_HUMAN	1	1
RPC1_HUMAN	1	1
RPGF6_HUMAN	1	1
RS11_HUMAN	1	1
RS26_HUMAN	1	1
RUNX2_HUMAN	1	1
SAMH1_HUMAN	1	1
SENP6_HUMAN	1	1
SERA_HUMAN	1	1
SH3B4_HUMAN	1	1
SI1L1_HUMAN	1	1
SI1L3_HUMAN	1	1
SIMC1_HUMAN	1	1
SKIV2_HUMAN	1	1
SMAL1_HUMAN	1	1
SMC4_HUMAN	1	1
SMC5_HUMAN	1	1
SMRC1_HUMAN	1	1
SOAT1_HUMAN	1	1
SRCAP_HUMAN	1	1
SSH2_HUMAN	1	1
STAT1_HUMAN	1	1
STAT2_HUMAN	1	1
SYFA_HUMAN	1	1
SYLC_HUMAN	1	1
TAF4_HUMAN	1	1
TAOK1_HUMAN	1	1
TBB2A_HUMAN	1	1
TBB5_HUMAN	1	1
TCPE_HUMAN	1	1
TCPZ_HUMAN	1	1
TDIF2_HUMAN	1	1
TELO2_HUMAN	1	1
TM116_HUMAN	1	1
TRI37_HUMAN	1	1
TRIPC_HUMAN	1	1
TTF2_HUMAN	1	1
U520_HUMAN	1	1
UACA_HUMAN	1	1
UBA6_HUMAN	1	1
UBE3C_HUMAN	1	1
WAPL_HUMAN	1	1
WDR59_HUMAN	1	1
XPC_HUMAN	1	1
Z518A_HUMAN	1	1
ZBT21_HUMAN	1	1
ZN281_HUMAN	1	1
ZN507_HUMAN	1	1
ZN573_HUMAN	1	1
ZN668_HUMAN	1	1
ZN737_HUMAN	1	1

## Sheet: #3_UNIPROTIEN
Protein name	Variety of Peptide	Number of Peptide
HSP7C_HUMAN	51	243
HSP72_HUMAN	17	102
HS71L_HUMAN	13	62
HIF1A_HUMAN	31	57
HSP71_HUMAN	13	26
SAMH1_HUMAN	13	21
DDX41_HUMAN	14	14
GRP78_HUMAN	2	14
HNRPM_HUMAN	11	13
IGHG3_HUMAN	1	12
DDX17_HUMAN	9	11
IGHG1_HUMAN	1	11
HSP76_HUMAN	2	10
IGHG2_HUMAN	1	10
KIF22_HUMAN	6	6
MAGD2_HUMAN	6	6
sp|P00761|TRYP_PIG	2	6
CNBD2_HUMAN	1	5
WDTC1_HUMAN	5	5
ALBU_HUMAN	3	4
ASML_HUMAN	4	4
CMC1_HUMAN	4	4
NXF1_HUMAN	4	4
SRP68_HUMAN	3	4
CMC2_HUMAN	3	3
FAKD5_HUMAN	3	3
SAMD1_HUMAN	3	3
TDRKH_HUMAN	3	3
THNS1_HUMAN	3	3
ADAS_HUMAN	2	2
CIR1A_HUMAN	2	2
GRP75_HUMAN	2	2
MELK_HUMAN	2	2
RBM14_HUMAN	2	2
RL40_HUMAN	1	2
RS18_HUMAN	2	2
SRPR_HUMAN	2	2
TOM70_HUMAN	2	2
AAAT_HUMAN	1	1
ACSL3_HUMAN	1	1
ADCY5_HUMAN	1	1
ARAF_HUMAN	1	1
CCD22_HUMAN	1	1
CDC16_HUMAN	1	1
CNTLN_HUMAN	1	1
DCP1A_HUMAN	1	1
DFNA5_HUMAN	1	1
ERF_HUMAN	1	1
FBX21_HUMAN	1	1
FETUA_HUMAN	1	1
FOXC1_HUMAN	1	1
FXR1_HUMAN	1	1
GCP60_HUMAN	1	1
GIMA7_HUMAN	1	1
GUF1_HUMAN	1	1
HS90B_HUMAN	1	1
IFT74_HUMAN	1	1
K1377_HUMAN	1	1
KV201_HUMAN	1	1
LMNB1_HUMAN	1	1
LTV1_HUMAN	1	1
MAGD1_HUMAN	1	1
P66B_HUMAN	1	1
PLST_HUMAN	1	1
PYRG1_HUMAN	1	1
RAF1_HUMAN	1	1
SF01_HUMAN	1	1
SYK_HUMAN	1	1
TBA1A_HUMAN	1	1

## Sheet: #4_UNIPROTEIN
Protein name	Variety of Peptide	Number of Peptide
HSP71_HUMAN	31	140
HS71L_HUMAN	14	78
HIF1A_HUMAN	19	35
CMC2_HUMAN	13	30
CMC1_HUMAN	8	14
XRCC6_HUMAN	8	14
NXF1_HUMAN	9	12
ANM5_HUMAN	9	11
HSP7C_HUMAN	8	11
HSP76_HUMAN	3	9
HSP72_HUMAN	5	8
LMNB1_HUMAN	7	7
sp|P00761|TRYP_PIG	2	7
GRP78_HUMAN	2	6
SAMH1_HUMAN	4	4
FXR1_HUMAN	3	4
ALBU_HUMAN	3	3
SYK_HUMAN	3	3
CIR1A_HUMAN	2	2
DDX17_HUMAN	2	2
MCMBP_HUMAN	2	2
RL40_HUMAN	2	2
DCD_HUMAN	1	2
GTPB2_HUMAN	1	2
SAMD1_HUMAN	1	2
AP1AR_HUMAN	1	1
DHSA_HUMAN	1	1
EF1A1_HUMAN	1	1
ENOA_HUMAN	1	1
FAKD5_HUMAN	1	1
FETUA_HUMAN	1	1
FMR1_HUMAN	1	1
FOXC1_HUMAN	1	1
FRMD6_HUMAN	1	1
GCP4_HUMAN	1	1
HECD4_HUMAN	1	1
HNRPM_HUMAN	1	1
LYSC_HUMAN	1	1
MYPC1_HUMAN	1	1
ORC2_HUMAN	1	1
P66B_HUMAN	1	1
RBM39_HUMAN	1	1
RS18_HUMAN	1	1
SC22B_HUMAN	1	1
SNX2_HUMAN	1	1
SRP68_HUMAN	1	1
ST65G_HUMAN	1	1
TBA1A_HUMAN	1	1
TDRKH_HUMAN	1	1
TOM70_HUMAN	1	1
TPIS_HUMAN	1	1
VATA_HUMAN	1	1
ZBED5_HUMAN	1	1

## Sheet: #1_UNIPEPTIDE
Peptide sequence	Number of Peptide	Protein name	SpecEValue min.
GGYVWVETQATVIYNTK	56	HIF1A_HUMAN	5.70008e-21
SPNVLSVALSQR	53	HIF1A_HUMAN	2.03814e-15
SIYEYYHALDSDHLTK	41	HIF1A_HUMAN	1.03333e-21
ALDGFVMVLTDDGDMIYISDNVNK	38	HIF1A_HUMAN	5.15921e-27
MTQLFTKVESEDTSSLFDK	33	HIF1A_HUMAN	6.15769e-25
ILIASPSPTHIHKETTSATSSPYRDTQSR	29	HIF1A_HUMAN	1.4195e-29
NLLQGEELLR	27	HIF1A_HUMAN	1.51944e-12
RGGYVWVETQATVIYNTK	27	HIF1A_HUMAN	2.16679e-19
LLDAGDLDIEDDMKAQMNC+57.021FYLK	25	HIF1A_HUMAN	1.54535e-28
ILALQNAQR	22	HIF1A_HUMAN	7.52488e-12
TPEVTC+57.021VVVDVSHEDPEVKFNWYVDGVEVHNAK	22	IGHG1_HUMAN	2.52022e-31
TIILIPSDLAC+57.021R	21	HIF1A_HUMAN	8.23735e-15
TPEVTC+57.021VVVDVSHEDPEVQFKWYVDGVEVHNAK	20	IGHG3_HUMAN	1.94358e-17
TTVPEEELNPK	18	HIF1A_HUMAN	8.12227e-15
VESEDTSSLFDKLKK	17	HIF1A_HUMAN	3.31147e-19
GVIEQTEKSHPR	14	HIF1A_HUMAN	5.98456e-15
KLLDAGDLDIEDDMKAQMNC+57.021FYLK	14	HIF1A_HUMAN	1.73525e-27
ILIASPSPTHIHKETTSATSSPYR	13	HIF1A_HUMAN	4.66458e-27
TPEVTC+57.021VVVDVSHEDPEVQFNWYVDGVEVHNAK	13	IGHG2_HUMAN	1.52289e-30
LLGQSMDESGLPQLTSYDC+57.021EVNAPIQGSR	12	HIF1A_HUMAN	7.88569e-31
SKESEVFYELAHQLPLPHNVSSHLDK	12	HIF1A_HUMAN	1.50807e-30
AGKGVIEQTEKSHPR	11	HIF1A_HUMAN	9.65411e-20
KPPMTC+57.021LVLIC+57.021EPIPHPSNIEIPLDSK	10	HIF1A_HUMAN	2.9922e-22
VLHC+57.021TGHIHVYDTNSNQPQC+57.021GYK	10	HIF1A_HUMAN	5.86023e-32
ESEVFYELAHQLPLPHNVSSHLDK	9	HIF1A_HUMAN	2.39881e-28
NLLQGEELLRALDQVN	9	HIF1A_HUMAN	1.59436e-17
MTQLFTKVESEDTSSLFDKLK	8	HIF1A_HUMAN	5.03979e-27
MTQLFTKVESEDTSSLFDKLKK	8	HIF1A_HUMAN	2.88424e-28
VESEDTSSLFDK	8	HIF1A_HUMAN	7.0698e-16
FSYC+57.021DER	7	HIF1A_HUMAN	4.01821e-11
ILIASPSPTHIHK	7	HIF1A_HUMAN	1.94751e-16
ITELMGYEPEELLGR	7	HIF1A_HUMAN	7.35997e-19
QSSPEPNSPSEYC+57.021FYVDSDMVNEFKLELVEK	7	HIF1A_HUMAN	2.27832e-19
SSADPALNQEVALK	7	HIF1A_HUMAN	1.14671e-17
TTVPEEELNPKILALQNAQR	7	HIF1A_HUMAN	5.3766e-25
VESEDTSSLFDKLK	7	HIF1A_HUMAN	5.78631e-18
FSYC+57.021DERITELMGYEPEELLGR	6	HIF1A_HUMAN	1.31249e-25
SIYEYYHALDSDHLTKTHHDMFTK	6	HIF1A_HUMAN	2.10667e-32
ETTSATSSPYRDTQSR	5	HIF1A_HUMAN	3.69244e-20
LFAEDTEAK	5	HIF1A_HUMAN	2.13668e-12
MTQLFTK	5	HIF1A_HUMAN	9.90103e-11
TASPNRAGKGVIEQTEK	5	HIF1A_HUMAN	1.44604e-17
THHDMFTKGQVTTGQYR	5	HIF1A_HUMAN	3.2357e-21
TTVPEEELNPKILALQNAQRK	5	HIF1A_HUMAN	6.31362e-24
AGKGVIEQTEK	4	HIF1A_HUMAN	1.23924e-14
GYFEYIEENKYSR	4	HNRPU_HUMAN	8.04725e-18
ILALQNAQRK	4	HIF1A_HUMAN	4.30644e-13
KLLDAGDLDIEDDMK	4	HIF1A_HUMAN	4.74676e-19
LQNINLAMSPLPTAETPKPLR	4	HIF1A_HUMAN	1.78114e-25
TASPNRAGKGVIEQTEKSHPR	4	HIF1A_HUMAN	2.9178e-20
VATVSLPR	4	sp|P00761|TRYP_PIG	6.45101e-11
ESEVFYELAHQLPLPHNVSSHLDKASVMR	3	HIF1A_HUMAN	4.59864e-37
GQVTTGQYR	3	HIF1A_HUMAN	1.43451e-12
LFAEDTEAKNPFSTQDTDLDLEMLAPYIPMDDDFQLR	3	HIF1A_HUMAN	1.53765e-18
LLDAGDLDIEDDMK	3	HIF1A_HUMAN	4.52638e-18
MEHDGSLFQAVGIGTLLQQPDDHAATTSLSWKR	3	HIF1A_HUMAN	4.95001e-19
NGQDLGVAFK	3	HNRPU_HUMAN	4.99385e-14
SSEQNGMEQKTIILIPSDLAC+57.021R	3	HIF1A_HUMAN	3.59223e-12
VIHLSNLPHSGYSDSAVLK	3	MATR3_HUMAN	4.05765e-18
ALVVPEPEPDSDSNQER	2	BRE1A_HUMAN	1.44529e-11
ETTSATSSPYR	2	HIF1A_HUMAN	4.74601e-15
FTISDHPQPIDPLLK	2	CAND1_HUMAN	8.44584e-14
IGPYQPNVPVGIDYVIPK	2	MATR3_HUMAN	7.31557e-14
IQDKEGIPPDQQR	2	RL40_HUMAN	2.99311e-13
KAEVEGKDLPEHAVLK	2	HNRPU_HUMAN	2.07782e-19
KVPQVSTPTLVEVSR	2	ALBU_HUMAN	4.66902e-14
LELVEKLFAEDTEAK	2	HIF1A_HUMAN	7.51748e-19
LLEQYKEESK	2	HNRPU_HUMAN	2.872e-13
MEHDGSLFQAVGIGTLLQQPDDHAATTSLSWK	2	HIF1A_HUMAN	2.05916e-22
NFILDQTNVSAAAQR	2	HNRPU_HUMAN	4.05084e-19
NGLVKKGKEQNTQR	2	HIF1A_HUMAN	7.28049e-17
NPFSTQDTDLDLEMLAPYIPMDDDFQLR	2	HIF1A_HUMAN	1.41407e-13
SIVIRPLEPQPAPHLAR	2	U5S1_HUMAN	1.64827e-14
SKESEVFYELAHQLPLPHNVSSHLDKASVMR	2	HIF1A_HUMAN	1.06405e-36
SSGPTSLFAVTVAPPGAR	2	HNRPU_HUMAN	8.30769e-17
STPVTVVLPDTKGK	2	U5S1_HUMAN	4.09226e-15
TITLEVEPSDTIENVK	2	RL40_HUMAN	4.56382e-20
TVTKDRMEDIK	2	HIF1A_HUMAN	1.48418e-12
VSELKEELKK	2	HNRPU_HUMAN	1.29394e-12
YMGLTQFELTGHSVFDFTHPC+57.021DHEEMR	2	HIF1A_HUMAN	4.2315e-18
AADIDQEVKER	1	CAND1_HUMAN	8.21167e-11
ADVYRDILAC+57.021GRGDSFFIR	1	ZO2_HUMAN	1.9151e-10
AFTQSSTLR	1	ZN574_HUMAN	1.47377e-11
AGPEGTSQEIPK	1	POP1_HUMAN	3.41566e-11
APVASPAALGSTATASPAAPAR	1	ZN574_HUMAN	1.13759e-17
ATRAPVASPAALGSTATASPAAPAR	1	ZN574_HUMAN	2.27251e-17
AVEEQIEYLQK	1	BRE1A_HUMAN	1.23998e-11
AVEEQIEYLQKK	1	BRE1A_HUMAN	1.27654e-12
AVVVC+57.021PKDEDYKQR	1	HNRPU_HUMAN	3.68621e-15
C+57.021DSSPDSAEDVRK	1	FETUA_HUMAN	1.61019e-11
C+57.021NFESNFPR	1	CHAP1_HUMAN	2.6829e-13
C+57.021RNGYWLHENGHDC+57.021K	1	TLL2_HUMAN	1.29417e-10
DIDIHEVR	1	HNRPU_HUMAN	5.96188e-11
DINTIEDAVK	1	SIR1_HUMAN	2.1869e-11
DLDELSRYPEDKITPENLPQILLQLK	1	MATR3_HUMAN	4.56782e-11
DLDELSRYPEDKITPENLPQILLQLKR	1	MATR3_HUMAN	2.3717e-14
DLPEHAVLK	1	HNRPU_HUMAN	1.19295e-11
DLVQGEHLGR	1	JAK1_HUMAN	2.54363e-11
DLVVLLFETALLSSGFSLEDPQTHSNR	1	HS90B_HUMAN	9.79673e-18
DNNELLLFILK	1	MCM2_HUMAN	1.30612e-10
DRMEDIKILIASPSPTHIHKETTSATSSPYRDTQSR	1	HIF1A_HUMAN	2.41373e-12
DVEVERWRERVAQLLER	1	PLEC_HUMAN	9.94471e-11
EGPAVVGQFIQDVK	1	CAND1_HUMAN	7.92772e-15
EGPLC+57.021DELIR	1	U5S1_HUMAN	4.26576e-13
EIFLFNDLLVVTK	1	IQEC1_HUMAN	4.69949e-14
EISNLLVATKK	1	JAK1_HUMAN	1.41951e-13
EKPYFPIPEEYTFIQNVPLEDR	1	HNRPU_HUMAN	2.87029e-12
EQNTQRSFFLR	1	HIF1A_HUMAN	1.78198e-15
ESTPLASGPSSFQR	1	SMTN_HUMAN	1.83909e-15
ETTSATSSPYRDTQSRTASPNR	1	HIF1A_HUMAN	6.51609e-14
EVAFFNNFLTDAK	1	SRRT_HUMAN	3.09764e-18
EVQLVESGGGLVQPGGSLR	1	HV305_HUMAN	1.94309e-13
FIEGISEK	1	NAT10_HUMAN	2.27486e-10
FKILDAVVAQEPLHR	1	U5S1_HUMAN	3.09648e-14
FLYESSSR	1	CNDG2_HUMAN	9.40164e-11
FNTTSVIK	1	U5S1_HUMAN	4.5376e-11
FSGSGSGTDFTLK	1	KV201_HUMAN	5.53164e-17
GAPPSSNIEDFHGLLPK	1	MATR3_HUMAN	2.60458e-17
GFSEAAAPR	1	CNDG2_HUMAN	3.96257e-12
GFVPDTPVGVAHFLLQR	1	IQEC1_HUMAN	2.00183e-19
GHVTQDAPIPGSPLYTIK	1	U5S1_HUMAN	1.6345e-10
GLAEDIENEVVQITWNR	1	U5S1_HUMAN	8.02514e-14
GLALALFGGEPK	1	MCM2_HUMAN	6.55172e-11
GLEDPSQVVR	1	IPO4_HUMAN	3.44323e-12
GLSEDVSISK	1	U5S1_HUMAN	2.92223e-12
GNLGAGNGNLQGPR	1	MATR3_HUMAN	1.62713e-16
GPGPLQER	1	MATR3_HUMAN	1.06681e-10
GQSPAGDGSPEPPTPR	1	NOL6_HUMAN	6.07546e-13
GVAQPLAQLR	1	SMTN_HUMAN	1.86604e-11
GVGLGPALPPPPPYVILEEGGIR	1	TSYL2_HUMAN	5.77922e-13
GVIEQTEKSHPRSPNVLSVALSQRTTVPEEELNPK	1	HIF1A_HUMAN	2.81059e-10
HSDSERQYYVALNK	1	FGF16_HUMAN	1.68146e-10
HSLDMKFSYC+57.021DER	1	HIF1A_HUMAN	5.23933e-18
IAAQDLLLAVATDFQNESAAALAAAATR	1	IPO9_HUMAN	1.33744e-13
IATGHGQQGVTQVVLK	1	HCFC1_HUMAN	1.63037e-10
IAVEPVNPSELPK	1	U5S1_HUMAN	9.20031e-14
ILDAVVAQEPLHR	1	U5S1_HUMAN	5.93077e-14
ISDGVVLFIDAAEGVMLNTER	1	U5S1_HUMAN	5.60868e-11
ITFPSSQQEAQNR	1	CTF18_HUMAN	4.54736e-17
KAEGGGGGGRPGAPAAGDGKTEQK	1	HNRPU_HUMAN	2.72428e-12
KEEEAVLVGGEWSPSLDGLDPQADPQVLVR	1	K1967_HUMAN	1.93915e-10
KIPDATPLLDASSLEYLFAQGQYDLVK	1	JAK1_HUMAN	6.26049e-18
KKEKTVEKKGKTKKK	1	RRBP1_HUMAN	3.07331e-12
KMEHDGSLFQAVGIGTLLQQPDDHAATTSLSWKR	1	HIF1A_HUMAN	2.78013e-10
KPATEVDPTHFEKR	1	JAK1_HUMAN	1.97983e-12
KTEVNLEAPEPGVEVIFYLSDREPLR	1	JAK1_HUMAN	7.30034e-18
LALDIEIATYR	1	GFAP_HUMAN	5.3622e-11
LAPVPSPEPQKPAPVSPESVK	1	CHAP1_HUMAN	2.09393e-13
LEPNPESLELSFTMPQIQDQTPSPSDGSTR	1	HIF1A_HUMAN	5.76494e-17
LGQAELVVIDEAAAIPLPLVK	1	NAT10_HUMAN	1.61762e-16
LGSGEYTAEELC+57.021IR	1	JAK1_HUMAN	6.1676e-14
LKAADIDQEVKER	1	CAND1_HUMAN	2.02179e-16
LKVSELKEELKK	1	HNRPU_HUMAN	1.2652e-14
LLEDKNGEVQNLAVK	1	CAND1_HUMAN	8.1696e-14
LLEPVLLLGK	1	RS16_HUMAN	1.96611e-11
LLEQYKEESKK	1	HNRPU_HUMAN	7.4614e-13
LLGPSLTSTTPASSSSGSSSR	1	SMTN_HUMAN	8.15788e-18
LLPVLLSTAQEADPEVR	1	IPO4_HUMAN	5.32661e-18
LQAALDDEEAGGRPAMEPGNGSLDLGGDSAGR	1	HNRPU_HUMAN	4.75871e-15
LRVEHLPLLTIEPPSDSSVDLSDRSER	1	IQEC1_HUMAN	7.16192e-13
LSDPGIPITVLSR	1	JAK1_HUMAN	5.41167e-15
LSSHEEALSFVSLVDGYFR	1	JAK1_HUMAN	5.95858e-13
LTLIDPETLLPR	1	CAND1_HUMAN	1.1403e-13
LWGDIYFNPK	1	U5S1_HUMAN	1.07173e-13
LYEVAIDGKEEDLGSPTGELTSK	1	SMG8_HUMAN	4.21831e-22
MEDIKILIASPSPTHIHK	1	HIF1A_HUMAN	8.96493e-12
MEDIKILIASPSPTHIHKETTSATSSPYRDTQSR	1	HIF1A_HUMAN	7.15367e-23
MKDEQHQKSELLELKRQQQEQER	1	ESIP1_HUMAN	3.19224e-10
NNTEDKLYNLLLLR	1	UBP15_HUMAN	1.13901e-13
NQPTNVTLSSGFVADR	1	POP1_HUMAN	9.38391e-16
NVTIC+57.021PNPEDTC+57.021DFAR	1	BUB1B_HUMAN	1.88132e-12
PENQDIDWTLLEGETREERTFR	1	PLST_HUMAN	3.19956e-10
PYKC+57.021EEC+57.021GKAFSTFSILTKHK	1	ZN208_HUMAN	2.51263e-10
QAKMWRDLEQLMEC+57.021KKQC+57.021FLK	1	IFT81_HUMAN	2.73163e-10
QEHQRKEKELLEKIQSAIAC+57.021TNIFPLGRDRMYRR	1	BAZ1A_HUMAN	3.64193e-10
QFAAVLTR	1	IPO4_HUMAN	1.29736e-10
QFKNFQIEVQK	1	JAK1_HUMAN	1.25221e-10
QLEQKDRELEDMEKELEKEKKVNEQLALR	1	CE290_HUMAN	2.55773e-10
QLLDDEEQLTAK	1	ESYT1_HUMAN	4.03343e-15
QTIQYIHPADAVK	1	NAT10_HUMAN	8.3557e-13
RQDVRHGNPIR	1	SEM3F_HUMAN	1.01091e-10
RSKESEVFYELAHQLPLPHNVSSHLDK	1	HIF1A_HUMAN	2.61008e-16
SFAANGIQAHPESSTGSDAR	1	TDIF2_HUMAN	4.02386e-16
SFVEFILEPLYK	1	U5S1_HUMAN	3.45843e-14
SGEKPEADRNPPVLYHNSR	1	SMG8_HUMAN	1.79538e-10
SGVEVLFNELEIPVEEYSFGR	1	MYO1B_HUMAN	9.19886e-11
SHPRSPNVLSVALSQRTTVPEEELNPK	1	HIF1A_HUMAN	1.72429e-18
SIWAFGPDATGPNILVDDTLPSEVDK	1	U5S1_HUMAN	2.23704e-10
SIWAFGPDATGPNILVDDTLPSEVDKALLGSVK	1	U5S1_HUMAN	1.36286e-10
SNVSDAVAQSTR	1	TPIS_HUMAN	8.83493e-15
SPAPSSDFADAITELEDAFSR	1	IQEC1_HUMAN	2.65064e-20
SRRRRTDEDRTVMDGGLESDGPNMTENGLEDESRPQRR	1	FXR2_HUMAN	2.58009e-10
SSNSLVFQTLPR	1	POP1_HUMAN	3.07469e-14
STVVPVPYEK	1	GTF2I_HUMAN	1.06233e-11
SVTENKISDQDLNR	1	POP1_HUMAN	5.44873e-17
TATITEPR	1	U5S1_HUMAN	4.42384e-11
TEEGPTLSYGR	1	MATR3_HUMAN	1.60268e-14
TFKEFLLSLDDSVDETEAVKR	1	SRRT_HUMAN	2.15416e-11
TGKIPVTDEEQTNVPYIYAIGDILEDKVELTPVAIQAGR	1	TRXR1_HUMAN	1.82998e-10
TIVEELLADSEFRR	1	TDIF2_HUMAN	2.59472e-12
TLDELGIHLTKEELK	1	U5S1_HUMAN	9.90518e-15
TLEDPDLNVR	1	CAND1_HUMAN	1.51276e-13
TLEDPDLNVRR	1	CAND1_HUMAN	2.35735e-12
TMNIKSATWK	1	HIF1A_HUMAN	9.44868e-13
TPLVESVQEAK	1	ZRAB3_HUMAN	9.37399e-11
TQKKAEVEGKDLPEHAVLK	1	HNRPU_HUMAN	6.05651e-16
TRDKTFQEDEKQK	1	CE192_HUMAN	3.52832e-10
TSPASLDFPESQK	1	CHAP1_HUMAN	1.71831e-11
TTPPVLDSDGSFFLYSK	1	IGHG1_HUMAN	1.02292e-15
TVTISKPC+57.021GKLTKPKPQAESKKKK	1	PTN_HUMAN	2.26068e-10
VAGALVQNTEKGPNAEQLR	1	PP6R1_HUMAN	1.02455e-20
VALSEPQPER	1	SRRT_HUMAN	4.54663e-12
VDNALQSGNSQESVTEQDSKDSTYSLSSTLTLSK	1	IGKC_HUMAN	2.37458e-14
VILDEGHAIRNPNAQQTK	1	HLTF_HUMAN	2.90564e-17
VIQKVEAFEHR	1	SK2L2_HUMAN	4.23924e-14
VLETPQEIHTVSSEAVSLLEEVITPR	1	NAT10_HUMAN	1.7195e-12
VLIFDDSFEHEVWQDASSFR	1	ASPH_HUMAN	8.64434e-21
VLINFNAPNPQDR	1	IQEC1_HUMAN	2.10431e-11
VLNTNIDGR	1	RS18_HUMAN	4.55035e-12
VLSGTIHAGQPVK	1	U5S1_HUMAN	1.93203e-16
VNPHSLPDPEVNEQSSSK	1	POP1_HUMAN	6.29199e-16
VTGELAFDTSSADVR	1	CNDG2_HUMAN	3.17878e-15
VVEIAPAAHLDPQLR	1	PYC_HUMAN	2.64798e-14
VVHSYEELEENYTR	1	PYC_HUMAN	1.05453e-13
YDWDLLAAR	1	U5S1_HUMAN	4.71341e-13
YIFKERESFDGRNILKSFALLPR	1	ASCC1_HUMAN	1.18647e-10
YISPDQLADLYK	1	ENOA_HUMAN	2.64703e-10
YYPTAEEVYGPEVETIVQEEDTQPLTEPIIKPVK	1	U5S1_HUMAN	7.11253e-14

## Sheet: #2_UNIPEPTIDE
Peptide sequence	Number of Peptide	Protein name	SpecEValue min.
ILALQNAQR	24	HIF1A_HUMAN	7.52488e-12
ILIASPSPTHIHKETTSATSSPYRDTQSR	24	HIF1A_HUMAN	1.5368e-30
SPNVLSVALSQR	23	HIF1A_HUMAN	2.03814e-15
SIYEYYHALDSDHLTK	19	HIF1A_HUMAN	1.03333e-21
TTVPEEELNPK	18	HIF1A_HUMAN	8.12227e-15
NLLQGEELLRALDQVN	16	HIF1A_HUMAN	1.72315e-18
AGKGVIEQTEKSHPR	11	HIF1A_HUMAN	9.65411e-20
HAEQERDELADEITNSASGK	11	MYH10_HUMAN	1.50162e-17
ILIASPSPTHIHKETTSATSSPYR	11	HIF1A_HUMAN	1.03003e-27
IQDKEGIPPDQQR	11	RL40_HUMAN	2.60717e-16
TASPNRAGKGVIEQTEKSHPR	11	HIF1A_HUMAN	7.70961e-27
TIILIPSDLAC+57.021R	11	HIF1A_HUMAN	8.23735e-15
TTVPEEELNPKILALQNAQR	10	HIF1A_HUMAN	5.3766e-25
TASPNRAGKGVIEQTEK	9	HIF1A_HUMAN	4.94819e-22
TITLEVEPSDTIENVK	9	RL40_HUMAN	3.32083e-20
VESEDTSSLFDKLKK	9	HIF1A_HUMAN	3.31147e-19
VLHC+57.021TGHIHVYDTNSNQPQC+57.021GYK	9	HIF1A_HUMAN	6.05327e-29
YAESSSKLEEDKDKK	9	RAI14_HUMAN	1.50358e-19
GVIEQTEKSHPR	8	HIF1A_HUMAN	3.65617e-16
LSENAGIQSLLLSK	8	RAI14_HUMAN	1.2537e-16
MTQLFTKVESEDTSSLFDK	8	HIF1A_HUMAN	6.15769e-25
SSYEKLQSSLESEVSVLASK	8	RAI14_HUMAN	3.40403e-24
VSTTLNVAQAYYAR	8	MYO1B_HUMAN	3.27801e-19
ALEEALEAKEEFERQNK	7	MYH10_HUMAN	1.18211e-21
ELQAQIAELQEDFESEKASR	7	MYH10_HUMAN	1.18296e-24
GAEVNQVKEQLLQSNPVLEAFGNAK	7	MYO1B_HUMAN	1.3552e-27
LIYEEKLEASELFK	7	MYO1B_HUMAN	3.626e-17
LLGQSMDESGLPQLTSYDC+57.021EVNAPIQGSR	7	HIF1A_HUMAN	4.45153e-29
LNQVC+57.021ATHQHFESR	7	MYO1B_HUMAN	6.64062e-20
NFYELSPHIFALSDEAYR	7	MYO1B_HUMAN	2.99928e-22
NLLQGEELLR	7	HIF1A_HUMAN	1.51944e-12
SPKEAEADLSFDSYHSTQTDLGPSLGKPGETSPPDSK	7	RAI14_HUMAN	1.06467e-35
TITLEVEPSDTIENVKAK	7	RL40_HUMAN	1.33318e-22
VASLTLHNKELQDKLQAK	7	RAI14_HUMAN	8.40827e-23
ALEEALEAKEEFER	6	MYH10_HUMAN	1.20779e-17
ELDDATEANEGLSR	6	MYH10_HUMAN	5.44183e-18
IAQLEEQLDNETKER	6	MYH9_HUMAN	3.94443e-19
IFLLTNNNLLLADQK	6	MYO1B_HUMAN	1.28675e-17
KTTLQVDTLNAELAAER	6	MYH10_HUMAN	2.1322e-15
QLLQANPILEAFGNAK	6	MYH11_HUMAN	6.50427e-20
SSPSVLIHSLGK	6	RAI14_HUMAN	5.93724e-15
THHDMFTKGQVTTGQYR	6	HIF1A_HUMAN	7.64807e-20
VIHLSNLPHSGYSDSAVLK	6	MATR3_HUMAN	1.77302e-18
VRELEEKLVEREK	6	RAI14_HUMAN	1.09135e-15
AKIQDKEGIPPDQQR	5	RL40_HUMAN	1.14114e-16
DSFDDRGPSLNPVLDYDHGSR	5	MATR3_HUMAN	1.15144e-15
EQLLQSNPVLEAFGNAK	5	MYO1A_HUMAN	5.4985e-21
ETTSATSSPYRDTQSR	5	HIF1A_HUMAN	2.24383e-19
GGYVWVETQATVIYNTK	5	HIF1A_HUMAN	6.58028e-21
GVIEQTEKSHPRSPNVLSVALSQR	5	HIF1A_HUMAN	1.6471e-16
HATALEELSEQLEQAKR	5	MYH10_HUMAN	2.49832e-21
IAQLEEELEEEQGNTELINDRLK	5	MYH9_HUMAN	6.25526e-26
IGQLEEQLEQEAKER	5	MYH10_HUMAN	9.62653e-19
IKKPEGKPDQKFDQKQELGR	5	MATR3_HUMAN	5.63688e-24
ILIASPSPTHIHK	5	HIF1A_HUMAN	1.94751e-16
ISQDADLKTPTKPKQHDQVSK	5	RAI14_HUMAN	3.1903e-21
LIYEEKLEASELFKDKK	5	MYO1B_HUMAN	4.50489e-18
LQQELDDLLVDLDHQR	5	MYH9_HUMAN	7.45968e-20
QLLQANPILESFGNAK	5	MYH10_HUMAN	7.71228e-20
QSQQLEALQQQVK	5	RAI14_HUMAN	8.46514e-17
SGQIKSEVPLVDVTK	5	MYO1B_HUMAN	5.31978e-18
SSADPALNQEVALK	5	HIF1A_HUMAN	8.95623e-18
TIAIIAEGIPEALTR	5	ACLY_HUMAN	1.86914e-17
TLFKLEDLRK	5	MYO1B_HUMAN	4.04407e-13
TLSDYNIQKESTLHLVLR	5	RL40_HUMAN	1.05001e-22
TTLQVDTLNAELAAER	5	MYH10_HUMAN	2.42388e-20
TVEAKQEKVSTTLNVAQAYYAR	5	MYO1B_HUMAN	9.11726e-20
VESEDTSSLFDK	5	HIF1A_HUMAN	7.0698e-16
VESEDTSSLFDKLK	5	HIF1A_HUMAN	5.78631e-18
VLYQVEGFVDKNNDLLYR	5	MYO1B_HUMAN	5.28674e-23
YLGLLENVR	5	MYO1A_HUMAN	5.00635e-12
AAHIFNEALVC+57.021HQIR	4	MYO1B_HUMAN	2.73185e-20
AKQTLENERGELANEVK	4	MYH9_HUMAN	8.70756e-17
APPPPISPTQLSDVSSPR	4	RAI14_HUMAN	1.05526e-19
AQFERDLQTRDEQNEEKKR	4	MYH10_HUMAN	6.29036e-17
ASRDEIFAQSK	4	MYH10_HUMAN	6.31591e-14
DAASLESQLQDTQELLQEETR	4	MYH10_HUMAN	1.30395e-22
EAEADLSFDSYHSTQTDLGPSLGKPGETSPPDSK	4	RAI14_HUMAN	6.03733e-40
EIC+57.021ELTGIDQSVLER	4	MYO1B_HUMAN	2.18754e-18
ELESQISELQEDLESER	4	MYH9_HUMAN	1.93584e-19
ELFESSTNNNKDTK	4	MYO6_HUMAN	3.27165e-17
ELQAQIAELQEDFESEK	4	MYH10_HUMAN	8.39016e-18
ESNTPAPSTQGLPDSWGIIAEPR	4	IRS4_HUMAN	8.43731e-21
FLNDTSLPHSC+57.021FR	4	MYO1B_HUMAN	4.22356e-18
FSYC+57.021DER	4	HIF1A_HUMAN	4.01821e-11
GADLNLVDSLGYNALHYSK	4	RAI14_HUMAN	3.20239e-23
IAEFTTNLTEEEEKSK	4	MYH9_HUMAN	1.60922e-20
IAQLEEELEEEQGNTELINDRLKK	4	MYH9_HUMAN	1.10131e-19
IGLDDEEKLDLFR	4	MYO6_HUMAN	1.97557e-16
IGPYQPNVPVGIDYVIPK	4	MATR3_HUMAN	5.99327e-13
IQQLQEILQDLQK	4	RAI14_HUMAN	4.80758e-15
ISQDADLKTPTKPK	4	RAI14_HUMAN	1.95045e-17
ITELMGYEPEELLGR	4	HIF1A_HUMAN	2.11952e-18
KAPPPPISPTQLSDVSSPR	4	RAI14_HUMAN	2.09664e-23
KFDQLLAEEKSISAR	4	MYH10_HUMAN	3.27861e-18
KGADLNLVDSLGYNALHYSK	4	RAI14_HUMAN	3.327e-23
KLEEEQIILEDQNC+57.021KLAK	4	MYH9_HUMAN	2.80076e-18
KSDPFQKEQDHLVEEVAR	4	HAUS6_HUMAN	9.68229e-21
LAGTQPLEVLEAVQR	4	UBA1_HUMAN	2.35661e-15
LEASELFKDKK	4	MYO1B_HUMAN	4.06009e-14
LEDLATLIQK	4	MYO1B_HUMAN	1.63685e-12
LIFAGKQLEDGR	4	RL40_HUMAN	2.06434e-15
LLPVLLSTAQEADPEVR	4	IPO4_HUMAN	2.2224e-18
LLVGVDEKLNPEDIKK	4	ACLY_HUMAN	8.85346e-20
LQVELDNVTGLLSQSDSK	4	MYH9_HUMAN	5.20009e-21
LSDSTTGADSLLDISSEADQQDLLSLLQAK	4	RAI14_HUMAN	2.62608e-28
MTQLFTKVESEDTSSLFDKLK	4	HIF1A_HUMAN	1.44136e-26
MTQLFTKVESEDTSSLFDKLKK	4	HIF1A_HUMAN	2.54933e-26
NEEDAAELVALAQAVNAR	4	UBA1_HUMAN	8.87257e-21
NLQTKNPNYIR	4	MYO1B_HUMAN	7.93174e-15
QAQQERDELADEIANSSGKGALALEEKR	4	MYH9_HUMAN	6.06202e-26
QAYEPC+57.021LER	4	MYO1B_HUMAN	1.31295e-12
QLQNQLAEC+57.021KK	4	RAI14_HUMAN	7.44306e-15
RTDIFGVEETAIGKK	4	SF3A1_HUMAN	1.10057e-18
SGVEVLFNELEIPVEEYSFGR	4	MYO1B_HUMAN	1.02285e-23
SITSTPLSGKESVFFAEPPFK	4	RAI14_HUMAN	4.49236e-25
SKEQEVNELLQK	4	RAI14_HUMAN	9.76593e-15
SLEAEILQLQEELASSER	4	MYH10_HUMAN	3.51579e-20
SLRDQDKDQC+57.021ILITGESGAGK	4	MYO1B_HUMAN	3.51497e-15
SSEQNGMEQKTIILIPSDLAC+57.021R	4	HIF1A_HUMAN	4.41919e-15
TLTGKTITLEVEPSDTIENVK	4	RL40_HUMAN	2.97067e-24
TLTGKTITLEVEPSDTIENVKAK	4	RL40_HUMAN	2.43739e-27
VSHLLGINVTDFTR	4	MYH9_HUMAN	3.33435e-16
YFANKETDKQILQNR	4	MYO6_HUMAN	1.20525e-18
AGEEVIAGPERENDVPLVVRPK	3	GASP2_HUMAN	2.01813e-15
AGKLDPHLVLDQLR	3	MYH10_HUMAN	1.37596e-17
AKAEDALSEMKSQYSK	3	RAI14_HUMAN	1.14002e-20
ALELDSNLYR	3	MYH9_HUMAN	3.5223e-13
ASRDEIFAQSKESEK	3	MYH10_HUMAN	1.10773e-17
ASREEILAQAKENEK	3	MYH9_HUMAN	1.95283e-18
AVHEDIVAVELLPK	3	RRP44_HUMAN	4.6678e-15
DAASLESQLQDTQELLQEETRQK	3	MYH10_HUMAN	5.03434e-17
DFSALESQLQDTQELLQEENR	3	MYH9_HUMAN	1.67986e-15
DFSRYNYLSLDSAK	3	MYO1B_HUMAN	1.8462e-15
DFSRYNYLSLDSAKVNGVDDAANFR	3	MYO1B_HUMAN	6.64361e-22
DKNELKEIC+57.021ELTGIDQSVLER	3	MYO1B_HUMAN	1.7611e-12
DLEGLSQRHEEK	3	MYH9_HUMAN	7.36317e-13
DLQTRDEQNEEKKR	3	MYH10_HUMAN	1.37412e-18
EALNSLSQLSYSTSSSK	3	RAI14_HUMAN	6.36999e-21
EKENIQTLLK	3	RAI14_HUMAN	2.21352e-12
EKVHSEVVQIR	3	RAI14_HUMAN	2.58941e-14
ELDDATEANEGLSREVSTLK	3	MYH10_HUMAN	1.10736e-22
ELDDATEANEGLSREVSTLKNR	3	MYH10_HUMAN	6.52208e-24
ELEAELEDERKQR	3	MYH10_HUMAN	1.20575e-16
ELEEKLVEREK	3	RAI14_HUMAN	4.61236e-14
EMEAELEDERKQR	3	MYH9_HUMAN	6.38737e-17
FKILDAVVAQEPLHR	3	U5S1_HUMAN	3.99074e-16
FKSDQNLQTALELTR	3	IPO7_HUMAN	4.71921e-18
FSYC+57.021DERITELMGYEPEELLGR	3	HIF1A_HUMAN	1.63336e-23
FVTPSEPVAHSR	3	IRS4_HUMAN	1.61426e-16
GAPPSSNIEDFHGLLPK	3	MATR3_HUMAN	5.23625e-19
GDADQASNILASFGLSAR	3	MATR3_HUMAN	3.18717e-18
GDFLFSSDHLIEMATK	3	MYO1B_HUMAN	1.71136e-20
GDNQAGGAAAAAAAPEPPPR	3	IRS4_HUMAN	1.11005e-15
GHVTQDAPIPGSPLYTIK	3	U5S1_HUMAN	1.06716e-13
GIDQC+57.021IPLFVEAALER	3	IPO7_HUMAN	1.11023e-17
GQVTTGQYR	3	HIF1A_HUMAN	1.89709e-12
HLLSQPLFTESQK	3	DDX24_HUMAN	6.88516e-17
HSQAVEELAEQLEQTKR	3	MYH9_HUMAN	7.77231e-22
IAQLEEELEEEQGNTELINDR	3	MYH9_HUMAN	2.0582e-21
IAQSEAELISDEAQADLALRR	3	MYO6_HUMAN	3.54738e-17
IHVSDQELQSANASVDDSRLEELK	3	UBA1_HUMAN	2.24404e-16
INLKRPPTAGSQFK	3	MYO1B_HUMAN	1.22375e-14
ISNLKEHLASK	3	RAI14_HUMAN	7.14859e-14
ISNLKEHLASKEVEVAK	3	RAI14_HUMAN	5.72649e-21
IVEANPLLEAFGNAK	3	MYO6_HUMAN	1.04121e-18
IYADTFGDINYQEFAK	3	U5S1_HUMAN	4.27906e-21
KANLQIDQINTDLNLER	3	MYH9_HUMAN	2.08594e-17
KDHNIPGELER	3	MYH10_HUMAN	7.6196e-13
KGASATKHDSEGKTAFHLAAAK	3	RAI14_HUMAN	1.46238e-16
KIYEFTLQR	3	MYO1B_HUMAN	2.42773e-12
KLLDAGDLDIEDDMK	3	HIF1A_HUMAN	2.90643e-15
KPPMTC+57.021LVLIC+57.021EPIPHPSNIEIPLDSK	3	HIF1A_HUMAN	7.22439e-19
KRKAPPPPISPTQLSDVSSPR	3	RAI14_HUMAN	1.08339e-14
LDPHLVLDQLR	3	MYH10_HUMAN	1.09135e-13
LEASELFK	3	MYO1B_HUMAN	1.42812e-10
LESSEAERKQLQVELQSR	3	RAI14_HUMAN	1.98482e-18
LFAEDTEAK	3	HIF1A_HUMAN	2.13668e-12
LGNIEFKPESR	3	MYO1B_HUMAN	1.71087e-14
LGNIEFKPESRVNGLDESK	3	MYO1B_HUMAN	2.88862e-11
LKDAIEEKIIIAEVVNK	3	MYO1B_HUMAN	1.14331e-15
LKDVLLQVDDERR	3	MYH9_HUMAN	1.13912e-16
LKEALNSLSQLSYSTSSSKR	3	RAI14_HUMAN	2.68026e-21
LLDAGDLDIEDDMK	3	HIF1A_HUMAN	4.52638e-18
LLEDRIAEFTTNLTEEEEKSKSLAK	3	MYH9_HUMAN	1.20164e-13
LLQAVENGDAEKVASLLGK	3	RAI14_HUMAN	5.84156e-19
LQDGTPQAALSPLTPAR	3	SMTN_HUMAN	7.61437e-19
LQNINLAMSPLPTAETPKPLR	3	HIF1A_HUMAN	7.6693e-22
LQQELDDLTVDLDHQR	3	MYH10_HUMAN	8.72667e-21
LQSSLESEVSVLASK	3	RAI14_HUMAN	2.00123e-17
LREDENAEPVGTTYQK	3	DREB_HUMAN	8.79286e-13
LSYPTFFPR	3	HLTF_HUMAN	5.78988e-13
LTKDFSALESQLQDTQELLQEENRQK	3	MYH9_HUMAN	2.1599e-22
NIRDDEGFIIR	3	MYO6_HUMAN	8.11145e-13
NQALKEAGVFVPR	3	ACLY_HUMAN	2.28928e-15
QEEELQAKDEELLK	3	MYH10_HUMAN	3.24803e-17
QEKVSTTLNVAQAYYAR	3	MYO1B_HUMAN	4.38443e-17
QKHSQAVEELAEQLEQTKR	3	MYH9_HUMAN	6.55065e-22
QLEEAEEEAQRANASRR	3	MYH9_HUMAN	2.01146e-14
QLEEAEEEATRANASR	3	MYH10_HUMAN	3.77935e-20
QLEESVDALSEELVQLR	3	KINH_HUMAN	1.2127e-13
QLQVELQSR	3	RAI14_HUMAN	1.10085e-11
QVLALQSQLADTK	3	MYH10_HUMAN	2.80916e-16
QVRELEAELEDERKQR	3	MYH10_HUMAN	9.58265e-16
RAELVC+57.021LNNTEISENSSDLSQKLK	3	RAI14_HUMAN	3.25718e-18
RLESSEAERKQLQVELQSR	3	RAI14_HUMAN	1.07026e-11
SEVPLVDVTK	3	MYO1B_HUMAN	4.54743e-13
SHPRSPNVLSVALSQR	3	HIF1A_HUMAN	2.19194e-14
SLEDVTAEYIHK	3	RAI14_HUMAN	1.40173e-15
SLFPEGNPAK	3	MYO1B_HUMAN	4.45925e-13
SLPIYSPEKVEEYR	3	MYO1B_HUMAN	1.0567e-17
SLPIYSPEKVEEYRNR	3	MYO1B_HUMAN	1.35491e-18
SLRDQDKDQC+57.021ILITGESGAGKTEASK	3	MYO1B_HUMAN	7.46986e-13
SLVASLAEPDFVVTDFAK	3	UBA1_HUMAN	3.76241e-19
SPNVLSVALSQRTTVPEEELNPK	3	HIF1A_HUMAN	6.21484e-25
SQWVAPSSVVLHDEGQNEEDVEKEEETER	3	RRP44_HUMAN	5.55906e-22
SSALVIQSYIR	3	MYO1B_HUMAN	5.74805e-14
STPVTVVLPDTKGK	3	U5S1_HUMAN	8.79738e-18
TASFSESRADEVAPAKK	3	ACLY_HUMAN	5.14736e-22
TLETQSALGPALQAAFK	3	SC24A_HUMAN	2.76354e-12
TTNFAGILSQGLR	3	PARP1_HUMAN	1.13216e-15
TTVPEEELNPKILALQNAQRK	3	HIF1A_HUMAN	1.66063e-22
TVGQLYKEQLAK	3	MYH9_HUMAN	4.82452e-16
TVGQLYKESLTK	3	MYH10_HUMAN	1.55615e-15
VAEETIKDYFEAR	3	MPP8_HUMAN	1.72025e-17
VATVSLPR	3	sp|P00761|TRYP_PIG	6.45101e-11
VFPGSTTEDYNLIVIER	3	TIF1B_HUMAN	1.61603e-21
VIEDVAFAC+57.021ALTSSVPTTK	3	HLTF_HUMAN	1.04204e-22
VILDEGHAIRNPNAQQTK	3	HLTF_HUMAN	2.46385e-16
VIQYLAYVASSHK	3	MYH9_HUMAN	8.55744e-17
VLNELTQLK	3	RAI14_HUMAN	7.38531e-12
VLQKLDDDGLPFIGAK	3	RPA2_HUMAN	8.51532e-17
VVRTALLDAAGVASLLTTAEVVVTEIPK	3	CH60_HUMAN	2.9833e-21
YVLINWVGEDVPDAR	3	DREB_HUMAN	1.51214e-20
YVLINWVGEDVPDARK	3	DREB_HUMAN	1.61245e-21
AADGSAVSTVTKTER	2	SMTN_HUMAN	1.26998e-19
AAGYNFYGTER	2	RPA2_HUMAN	7.10373e-15
AAKEYPFILDAFQR	2	SK2L2_HUMAN	4.30978e-13
AAVATFLQSVQVPEFTPK	2	UBA1_HUMAN	6.90756e-16
AC+57.021QSC+57.021PSEPNTAALQAALAR	2	IPO4_HUMAN	1.74025e-18
AELVC+57.021LNNTEISENSSDLSQK	2	RAI14_HUMAN	7.12273e-21
AFIPAIDSFGFETDLR	2	U5S1_HUMAN	3.11427e-19
AGAAPVAPEKQATELALLQR	2	ARHG2_HUMAN	6.99967e-19
AGGVGLNLSAASR	2	HLTF_HUMAN	2.88372e-14
AGKGVIEQTEK	2	HIF1A_HUMAN	1.23924e-14
AGVLAHLEEER	2	MYH10_HUMAN	2.38341e-14
AIGNTELENKFAEGITK	2	SK2L2_HUMAN	4.54803e-18
AISEQTGKELLYK	2	ACLY_HUMAN	1.43077e-16
ALAYDKLEK	2	MYH10_HUMAN	3.35726e-12
ALDEVTSSQPPPLPPPPPPAQETQEPSPILDSEETR	2	DREB_HUMAN	1.82215e-27
ALEEAMEQKAELER	2	MYH9_HUMAN	1.43976e-17
ALEEAMEQKAELERLNK	2	MYH9_HUMAN	1.40842e-17
ALEEETKNHEAQIQDMRQR	2	MYH10_HUMAN	1.66286e-17
ALELDPNLYR	2	MYH10_HUMAN	2.67013e-13
ALVLELC+57.021C+57.021NDESGEDVEVPYVR	2	UBA1_HUMAN	1.02501e-13
ALWFQGR	2	MATR3_HUMAN	8.99433e-11
ALYPSSVGQPFQGAYLEINKNPK	2	MYO1B_HUMAN	1.1768e-28
ANLQIDQINTDLNLER	2	MYH9_HUMAN	3.38894e-19
AQAVSEDAGGNEGRAAEAEPR	2	EIF3B_HUMAN	2.36004e-13
AQFERDLQGRDEQSEEKKK	2	MYH9_HUMAN	2.2271e-14
AQTKEQADFAIEALAK	2	MYH9_HUMAN	2.41909e-19
AQTKEQADFALEALAK	2	MYH14_HUMAN	2.41909e-19
ASELKEEIKALEDAR	2	CND3_HUMAN	2.53595e-17
ASRDEIFAQSKESEKK	2	MYH10_HUMAN	2.16586e-15
ASRDEIFAQSKESEKKLK	2	MYH10_HUMAN	6.29327e-15
ASREEILAQAKENEKK	2	MYH9_HUMAN	1.1792e-15
ATLPSPDKLPGFK	2	UBA1_HUMAN	2.32162e-14
AVETELEYQK	2	DAAM1_HUMAN	6.14418e-13
AVFQANQENLPILKR	2	AT1A1_HUMAN	3.00764e-18
AVFVDLEPTVIDEVR	2	TBA1A_HUMAN	3.04334e-13
C+57.021GGIQYLQNAIESR	2	MYO6_HUMAN	8.87427e-17
C+57.021NGVLEGIR	2	MYH10_HUMAN	1.98528e-12
C+57.021PAESVDSSGK	2	RAI14_HUMAN	5.02558e-15
DFSALESQLQDTQELLQEENRQK	2	MYH9_HUMAN	4.06264e-23
DGTIDFTPGSELLITK	2	MYO1C_HUMAN	3.78043e-12
DGVYVLDLAAK	2	ACLY_HUMAN	4.65328e-13
DSYVGDEAQSKR	2	ACTA_HUMAN	9.1881e-14
DTTVISHSPNTSYDTALEAR	2	AMOT_HUMAN	1.74797e-19
DYDPKASKPLPPAPAPDEYLVSPITGEKIPASK	2	SF3A1_HUMAN	4.35827e-18
EALNSLSQLSYSTSSSKR	2	RAI14_HUMAN	2.39508e-21
EALVDTLTGILSPVQEVR	2	IPO9_HUMAN	4.95256e-15
EGDYVLFHHEGGVDVGDVDAK	2	ACLY_HUMAN	2.58541e-24
EGSEAASKGDFLFSSDHLIEMATK	2	MYO1B_HUMAN	1.15522e-17
EILIPVFK	2	ACLY_HUMAN	2.5479e-10
EKEKVHSEVVQIR	2	RAI14_HUMAN	2.38405e-17
EKETKALSLAR	2	MYH10_HUMAN	2.87431e-13
ELAAGAFGTK	2	HLTF_HUMAN	5.1256e-13
ELEDATETADAMNREVSSLK	2	MYH9_HUMAN	1.59117e-19
ELEDATETADAMNREVSSLKNK	2	MYH9_HUMAN	6.64511e-22
ENIVEAIIHSPELIR	2	IPO7_HUMAN	1.17243e-14
EQEVNILK	2	MYH9_HUMAN	2.15223e-10
EQEVNILKK	2	MYH9_HUMAN	1.48172e-11
EQLEEEEEAKHNLEK	2	MYH9_HUMAN	4.78432e-19
ESTPLASGPSSFQR	2	SMTN_HUMAN	2.83426e-16
ETENDDLTNVIQK	2	IPO7_HUMAN	1.58053e-17
EVEVAKLEK	2	RAI14_HUMAN	4.75707e-12
EYPFILDAFQR	2	SK2L2_HUMAN	1.26259e-12
EYSSELNAPSQESDSHPR	2	RBM25_HUMAN	2.11099e-21
FDQLLAEEK	2	MYH10_HUMAN	3.87465e-12
FIC+57.021TTSAIQNR	2	ACLY_HUMAN	3.15672e-15
FIQGNQKNGSVPTC+57.021K	2	MYO1B_HUMAN	1.51332e-11
FKSDQNLQTALELTRR	2	IPO7_HUMAN	3.09749e-11
FLNKLAEERR	2	MATR3_HUMAN	3.63176e-12
FQQAQEELAEMKR	2	RAI14_HUMAN	7.76792e-18
FSHQGVQLIDFSPC+57.021ER	2	EIF3B_HUMAN	4.02203e-15
FSVSKDVVVSKEDAR	2	E4F1_HUMAN	1.50193e-17
GASATKHDSEGKTAFHLAAAK	2	RAI14_HUMAN	7.88116e-20
GDLPFVVPR	2	MYH9_HUMAN	9.90807e-11
GFSLLATEDKEALKK	2	PARP1_HUMAN	1.47454e-16
GGGAFVQNSQPVAVR	2	KINH_HUMAN	3.88071e-16
GGPISFSSSR	2	MYH10_HUMAN	9.80503e-12
GKGAAAAAAASGAAGGGGGGAGAGAPGGGR	2	INT3_HUMAN	2.51174e-14
GLAEDIENEVVQITWNR	2	U5S1_HUMAN	2.04567e-14
GLEPSQSTAAKVPK	2	DDX24_HUMAN	1.85378e-16
GTQGVVTNFEIFR	2	EIF3B_HUMAN	3.49861e-17
GVGIISEGNETVEDIAAR	2	AT1A1_HUMAN	1.16377e-19
GVIEQTEK	2	HIF1A_HUMAN	4.69321e-11
HADQYKEQMEK	2	MYH10_HUMAN	4.64921e-16
HATALEELSEQLEQAK	2	MYH10_HUMAN	4.4177e-16
HQVEYLGLLENVR	2	MYO1D_HUMAN	5.85382e-17
IAEC+57.021SSQLAEEEEKAKNLAK	2	MYH10_HUMAN	5.08135e-14
IAEFTTNLTEEEEK	2	MYH9_HUMAN	3.47479e-12
IAEFTTNLTEEEEKSKSLAK	2	MYH9_HUMAN	7.74243e-20
IAQLEEQLDNETK	2	MYH9_HUMAN	9.85046e-17
IATGHGQQGVTQVVLK	2	HCFC1_HUMAN	4.09228e-18
IAVEPVNPSELPK	2	U5S1_HUMAN	1.25439e-16
IFLLTNNNLLLADQKSGQIK	2	MYO1B_HUMAN	7.59612e-21
IGEEEIQKPEEK	2	SF3A1_HUMAN	1.07246e-13
IIIAEVVNK	2	MYO1B_HUMAN	1.35891e-11
IIIAEVVNKINR	2	MYO1B_HUMAN	3.51457e-15
IINFAPSLLR	2	IPO8_HUMAN	1.12012e-10
IIVAIDGWPR	2	RRP44_HUMAN	1.29131e-12
IKDKNELKEIC+57.021ELTGIDQSVLER	2	MYO1B_HUMAN	4.85569e-11
IKKPEGKPDQKFDQK	2	MATR3_HUMAN	9.18486e-13
ILALQNAQRK	2	HIF1A_HUMAN	4.60616e-13
ILAQVVGDVDTSLPR	2	U5S1_HUMAN	1.32645e-13
ILDAVVAQEPLHR	2	U5S1_HUMAN	8.75239e-17
ILGSLYAASEDQEKR	2	CTR9_HUMAN	2.77853e-15
IQQLQEILQDLQKR	2	RAI14_HUMAN	2.41136e-14
IRELESQISELQEDLESER	2	MYH9_HUMAN	2.87469e-19
IRQLEEEKNSLQEQQEEEEEARK	2	MYH10_HUMAN	1.77727e-20
ISNLKEHLASKEVEVAKLEK	2	RAI14_HUMAN	3.52519e-19
IVQKYFLEMK	2	MYO1B_HUMAN	8.61452e-14
IYEFTLQR	2	MYO1B_HUMAN	2.31501e-11
KALYPSSVGQPFQGAYLEINKNPK	2	MYO1B_HUMAN	1.63469e-19
KFYPLEIDYGQDEEAVKK	2	PARP1_HUMAN	2.17449e-21
KHPAPPPSNYEILVK	2	RRP44_HUMAN	1.56167e-17
KIGLDDEEKLDLFR	2	MYO6_HUMAN	2.07176e-17
KIPEFEVENSPLSDVAKNTESSAFGGSLPAK	2	HAUS6_HUMAN	4.25373e-11
KKVDDDLGTIESLEEAKKK	2	MYH10_HUMAN	1.79501e-18
KKVEAQLQELQVK	2	MYH9_HUMAN	6.57435e-13
KLEEEQIILEDQNC+57.021K	2	MYH9_HUMAN	1.51805e-16
KLKDVLLQVDDERR	2	MYH9_HUMAN	4.59389e-13
KPLLESGTLGTK	2	UBA1_HUMAN	1.1283e-13
KQNEAAKEAETPQAK	2	NOLC1_HUMAN	7.10719e-13
KQQTLEAEEAK	2	DREB_HUMAN	6.96525e-12
KSDTNEWNKNDDR	2	RAI14_HUMAN	2.33582e-13
KVDDDLGTIESLEEAKKK	2	MYH10_HUMAN	6.48815e-19
LAASGEGGLQELSGHFENQK	2	DREB_HUMAN	3.39197e-25
LC+57.021SLFYTNEEVAK	2	MATR3_HUMAN	1.00522e-17
LFNDDNTIPFIIR	2	SRBD1_HUMAN	4.41314e-16
LGEAFDSQLVIGVR	2	CUL5_HUMAN	4.41009e-14
LGQKQEVIITK	2	HLTF_HUMAN	8.12083e-14
LGSVTHVTSFSHAPPSSR	2	SMTN_HUMAN	3.33963e-19
LIFAGKQLEDGRTLSDYNIQK	2	RL40_HUMAN	9.76201e-18
LIYEEKLEASELFKDK	2	MYO1B_HUMAN	8.94345e-20
LKEALNSLSQLSYSTSSSK	2	RAI14_HUMAN	3.21687e-18
LKETQSKYEEAMKEVLSVQK	2	RAI14_HUMAN	1.37562e-19
LKKLEEEQIILEDQNC+57.021K	2	MYH9_HUMAN	9.9819e-14
LKYSQSDLEQTKTR	2	SMC1A_HUMAN	1.97939e-14
LLDAGDLDIEDDMKAQMNC+57.021FYLK	2	HIF1A_HUMAN	3.80861e-29
LLEDRIAEFTTNLTEEEEKSK	2	MYH9_HUMAN	5.99134e-21
LLEVIILQC+57.021K	2	IPO7_HUMAN	1.80605e-12
LLGPSLTSTTPASSSSGSSSRGPSDTSSR	2	SMTN_HUMAN	6.49511e-18
LLKDAEALSQRLEEK	2	MYH10_HUMAN	2.89896e-18
LLLQVESLTTELSAER	2	MYH14_HUMAN	1.89126e-15
LLQAVENGDAEKVASLLGKK	2	RAI14_HUMAN	3.91542e-17
LLQHGINADDKR	2	IPO9_HUMAN	3.5174e-14
LLQSKC+57.021PAESVDSSGK	2	RAI14_HUMAN	6.57384e-19
LLQSNPVLEAFGNAK	2	MYO1C_HUMAN	4.41491e-19
LLSDFLDSEVSELR	2	CND3_HUMAN	4.85663e-16
LNIPVSQVNPR	2	AT1A1_HUMAN	6.59487e-14
LQELEGAVKSK	2	MYH10_HUMAN	2.58218e-13
LQKDLEGLSQRHEEK	2	MYH9_HUMAN	4.18562e-12
LQNELDNVSTLLEEAEKK	2	MYH10_HUMAN	7.26311e-21
LQNELDNVSTLLEEAEKKGIK	2	MYH10_HUMAN	2.93936e-15
LQQFFNER	2	MYO6_HUMAN	7.0864e-12
LSSTPLPK	2	OFD1_HUMAN	3.92048e-10
LTEDKADVQSIIGLQR	2	TIF1B_HUMAN	1.38643e-16
LVQEQGSHSKFQKPR	2	MYH10_HUMAN	3.80004e-20
LVWIPSER	2	MYH10_HUMAN	2.53404e-10
LYLVDLAGSEK	2	KIF5A_HUMAN	5.68528e-13
LYRPGSVAYVSR	2	ACLY_HUMAN	2.92691e-12
MIDELNKQVSELSQLYK	2	RAI14_HUMAN	7.67498e-20
MKC+57.021TLTSR	2	HIF1A_HUMAN	9.68055e-12
MQAHIQDLEEQLDEEEGARQK	2	MYH10_HUMAN	4.8126e-14
MTQLFTK	2	HIF1A_HUMAN	9.90103e-11
MYSTDDGVQFHAFGR	2	U5S1_HUMAN	1.0323e-17
NAAPPPSNTEAPPGETR	2	DDX24_HUMAN	9.21567e-13
NAAPPPSNTEAPPGETRTEAGAETR	2	DDX24_HUMAN	7.55552e-13
NAEQYKDQADKASTR	2	MYH9_HUMAN	1.11752e-20
NAIVVLIPK	2	RRP44_HUMAN	4.03048e-11
NDIHEDNLLEC+57.021PPEELAR	2	HLTF_HUMAN	1.35295e-13
NEATVETLTETK	2	DDX24_HUMAN	4.20084e-15
NKQGLETDNKELAC+57.021EVK	2	MYH10_HUMAN	3.18345e-19
NLEAVETLGSTSTIC+57.021SDKTGTLTQNR	2	AT1A1_HUMAN	2.74139e-19
NLITDIC+57.021TEQC+57.021TLSDQLLPK	2	NCKP1_HUMAN	1.78504e-11
NMITGTSQADC+57.021AVLIVAAGVGEFEAGISK	2	EF1A1_HUMAN	5.92836e-14
NQVALNPQNTVFDAK	2	HSP71_HUMAN	3.07656e-11
NRLQQELDDLTVDLDHQR	2	MYH10_HUMAN	9.62617e-19
NRNFYELSPHIFALSDEAYR	2	MYO1B_HUMAN	4.45653e-19
NTPSQHSHSIQHSPER	2	BCLF1_HUMAN	3.29269e-19
NTTQNTGYSSGTQNANYPVR	2	MYO1E_HUMAN	6.37776e-25
NVIVLQTVLQEVR	2	RRP44_HUMAN	4.03965e-16
NYILDQTNVYGSAQR	2	HNRL1_HUMAN	7.98262e-16
NYSPRPESGTVSDAPQLKENPSTVGVER	2	EXO1_HUMAN	3.36066e-25
PAGPVQAVPPPPPVPTEPK	2	SF3A1_HUMAN	3.94929e-13
PLVIIAEDVDGEALSTLVLNRLK	2	CH60_HUMAN	5.70014e-18
QAQQERDELADEIANSSGK	2	MYH9_HUMAN	5.56029e-20
QDLQNALEESER	2	RAI14_HUMAN	3.72886e-13
QDLQNALEESERNKEK	2	RAI14_HUMAN	8.95062e-16
QELEREEEALASKR	2	SMTN_HUMAN	2.24193e-11
QFEEIWER	2	MYO6_HUMAN	1.53194e-11
QGFPNRIVFQEFR	2	MYH10_HUMAN	1.51802e-16
QGFPNRVVFQEFR	2	MYH9_HUMAN	3.32976e-18
QHDQVSKISSER	2	RAI14_HUMAN	1.22584e-13
QHFPATPLLDYALEVEK	2	ACLY_HUMAN	7.84364e-17
QHLFYGQYEGK	2	IPO9_HUMAN	6.00244e-12
QIELDLLR	2	TBD2B_HUMAN	9.45924e-10
QKKFDQLLAEEK	2	MYH10_HUMAN	2.25413e-14
QKKFDQLLAEEKSISAR	2	MYH10_HUMAN	6.35905e-16
QKLNLSSR	2	MYH10_HUMAN	3.08576e-10
QLAALGQTEPLPAEAPWAR	2	ARHG2_HUMAN	1.16225e-14
QLDDKDEEINQQSQLVEK	2	KINH_HUMAN	2.11244e-14
QLEDGRTLSDYNIQK	2	RL40_HUMAN	1.83165e-17
QLEEAEEEATR	2	MYH10_HUMAN	4.55666e-14
QLEEAEEEATRANASRR	2	MYH10_HUMAN	4.28145e-15
QLEEEKNSLQEQQEEEEEARKNLEK	2	MYH10_HUMAN	1.06632e-22
QLQDIATLADQRR	2	IPO7_HUMAN	3.42142e-16
QQTLEAEEAKR	2	DREB_HUMAN	5.43422e-14
QRLEDLATLIQK	2	MYO1B_HUMAN	6.27051e-13
QRYEILTPNAIPK	2	MYH10_HUMAN	5.56534e-12
QSDDEVYAPGLDIESSLKQLAER	2	SF3A1_HUMAN	1.44788e-14
QTQTALENEVYC+57.021NPK	2	OFD1_HUMAN	6.81565e-16
QVASNLEKKQK	2	MYH10_HUMAN	3.23797e-11
QVLALQSQLADTKK	2	MYH10_HUMAN	1.60766e-17
RAELVC+57.021LNNTEISENSSDLSQK	2	RAI14_HUMAN	1.09963e-22
RGDLPFVVPR	2	MYH9_HUMAN	1.67348e-13
RGDLPFVVPRR	2	MYH9_HUMAN	1.02032e-11
RKAPPPPISPTQLSDVSSPR	2	RAI14_HUMAN	5.10378e-18
RQSQQLEALQQQVK	2	RAI14_HUMAN	4.92935e-15
RQVLLSAAEAAEVILRVDNIIK	2	TCPB_HUMAN	5.97425e-15
RTEEGPTLSYGR	2	MATR3_HUMAN	1.38532e-11
RVQDPLAELVKIEPK	2	SRBD1_HUMAN	1.52905e-18
SAAQKSDNARQQLER	2	MYH10_HUMAN	4.31498e-13
SAGVQC+57.021FGPTAEAAQLESSKR	2	PUR2_HUMAN	7.72397e-20
SAYEAGIQALKPPDAPGPDEAPK	2	NEB2_HUMAN	6.29994e-23
SDPFQKEQDHLVEEVAR	2	HAUS6_HUMAN	2.272e-17
SDTNEWNKNDDR	2	RAI14_HUMAN	2.13352e-15
SFQQSSLSR	2	MATR3_HUMAN	7.28782e-12
SHPRSPNVLSVALSQRTTVPEEELNPK	2	HIF1A_HUMAN	1.24238e-17
SIVIRPLEPQPAPHLAR	2	U5S1_HUMAN	1.96234e-18
SKESEVFYELAHQLPLPHNVSSHLDK	2	HIF1A_HUMAN	5.27663e-14
SLASKDVESPSWR	2	MYO1C_HUMAN	2.00174e-13
SLEDVTAEYIHKAEHEK	2	RAI14_HUMAN	9.29364e-18
SLEQQLQEHR	2	SIK2_HUMAN	2.85701e-12
SLFPEGNPAKINLK	2	MYO1B_HUMAN	1.10684e-16
SLGPVELLLR	2	PKN1_HUMAN	1.90301e-11
SLPAGDALYLSFNPPQPSR	2	ARHG2_HUMAN	2.47435e-15
SLTEYLQNVEQK	2	KINH_HUMAN	1.59038e-15
SPDFTNENPLETR	2	AT1A1_HUMAN	1.32451e-16
SQMTQEASDEAEDMKEAMNR	2	RAI14_HUMAN	1.31416e-22
STGASFIR	2	MYO6_HUMAN	5.73475e-11
STPVTVVLPDTK	2	U5S1_HUMAN	1.25445e-15
STTDNDVRIQQLQEILQDLQK	2	RAI14_HUMAN	2.29573e-19
STTLFSR	2	ACLY_HUMAN	6.65698e-10
SVHELEKSKR	2	MYH9_HUMAN	7.07424e-12
SVTENKISDQDLNR	2	POP1_HUMAN	1.29655e-17
TC+57.021FVDC+57.021LIEQTHPEIR	2	U5S1_HUMAN	6.18302e-20
TDIFGVEETAIGKK	2	SF3A1_HUMAN	3.45e-18
TDLLLEPYNKYR	2	MYH9_HUMAN	1.45674e-12
TEAQGITGARPK	2	GASP2_HUMAN	6.1901e-15
TEEGPTLSYGR	2	MATR3_HUMAN	8.01341e-15
TFTWLVGK	2	MYO1C_HUMAN	9.35045e-12
TGAEGAVLDEAKNINK	2	KIF5A_HUMAN	1.76926e-18
TGGTVSDQALLFGDDDAGEGPSSLIR	2	DDX24_HUMAN	8.33801e-26
THVADFAPEVAWVTR	2	SYEP_HUMAN	2.41582e-14
TIAIIAEGIPEALTRK	2	ACLY_HUMAN	2.20473e-12
TKYPTQSGKPPLLVSAPSK	2	DDX24_HUMAN	1.10797e-13
TLDELGIHLTKEELK	2	U5S1_HUMAN	4.71358e-18
TLEEEAKTHEAQIQEMR	2	MYH9_HUMAN	2.82951e-19
TLFKLEDLR	2	MYO1B_HUMAN	7.06642e-12
TLKKDEDIPLFPVQTK	2	DDX24_HUMAN	8.74653e-12
TNLSVHEDKNRVPYVK	2	KINH_HUMAN	1.64451e-14
TPIHAAATNGHSEC+57.021LR	2	ANR28_HUMAN	4.12967e-12
TQGVPAVLK	2	HCFC1_HUMAN	2.16946e-11
TQLEELEDELQATEDAK	2	MYH10_HUMAN	3.55621e-19
TQQAAQANITLQEQIEAIHKAK	2	SF3A1_HUMAN	4.19586e-23
TQTVENVEHLQTR	2	TTI1_HUMAN	1.27012e-16
TTLQVDTLNAELAAERSAAQKSDNAR	2	MYH10_HUMAN	9.94353e-17
TVLDPVTGDLSDTR	2	SF3B3_HUMAN	4.27126e-17
TVTKDRMEDIK	2	HIF1A_HUMAN	4.5422e-12
VADPVVTFC+57.021ETVVETSSLK	2	U5S1_HUMAN	5.82011e-17
VAQLEEERAR	2	MYH14_HUMAN	1.05977e-12
VASLTLHNKELQDK	2	RAI14_HUMAN	3.56806e-18
VDNLSDEGALNISDR	2	SC24A_HUMAN	4.47478e-15
VFDFLVDSINK	2	MYO1E_HUMAN	5.39241e-15
VIDLTRNEATVETLTETK	2	DDX24_HUMAN	2.23444e-19
VIEQLLVGLKDKDTVVR	2	TBCD_HUMAN	1.00069e-13
VIQKVEAFEHR	2	SK2L2_HUMAN	3.44184e-15
VIVQFQPSSVPDEWGTTQDGQTRPR	2	S23IP_HUMAN	1.50713e-13
VLKLETQTDDAKLR	2	WDR35_HUMAN	2.45896e-17
VLQALGSEPIQYAVPVVKYDR	2	MYO1C_HUMAN	2.61152e-22
VLQQVKAESEHKRK	2	MYH10_HUMAN	1.0761e-18
VLSGTIHAGQPVK	2	U5S1_HUMAN	6.86163e-16
VLTEFTR	2	IPO9_HUMAN	4.07697e-10
VLTGVAGEDAEC+57.021HAAK	2	IPO7_HUMAN	2.68561e-21
VLVNDAQKVTEGQQERLER	2	TIF1B_HUMAN	6.77515e-17
VQAQVIQETIVPK	2	SF3A1_HUMAN	5.72506e-16
VRELEEKLVER	2	RAI14_HUMAN	1.34117e-10
VSEFKEGKAQEPSAAIPK	2	SF3A1_HUMAN	1.90209e-14
VSMSSQNDGFFAVHLK	2	MYO1B_HUMAN	2.87341e-21
VVSEQPQVGTLEERNDVVEALTGSAASR	2	OFD1_HUMAN	7.68352e-16
VYRVPDFGVWER	2	KPBB_HUMAN	9.53671e-14
WGDIEFPPPFGR	2	ACLY_HUMAN	5.45095e-17
WHQVETTPLREEK	2	MPRIP_HUMAN	1.3035e-12
YAEERDRAEAEAREKETK	2	MYH10_HUMAN	1.76841e-13
YAESSSKLEEDKDK	2	RAI14_HUMAN	8.93837e-18
YAESSSKLEEDKDKKINEMSK	2	RAI14_HUMAN	6.63279e-25
YAESSSKLEEDKDKKINEMSKEVTK	2	RAI14_HUMAN	9.81616e-16
YDWDLLAAR	2	U5S1_HUMAN	3.19273e-12
YEILTPNAIPK	2	MYH10_HUMAN	3.85992e-14
YEILTPNSIPK	2	MYH9_HUMAN	4.7084e-11
YLTESYGTGQDIDDR	2	MYO6_HUMAN	4.15787e-19
YRDQFTDQQKLIYEEK	2	MYO1B_HUMAN	5.25616e-20
AAAAAAALQAK	1	RL4_HUMAN	2.59904e-14
AAAVQADDVEVLK	1	INT1_HUMAN	5.62798e-10
AAAVSLENVLLDVK	1	FMNL2_HUMAN	2.42418e-10
AADGSAVSTVTK	1	SMTN_HUMAN	3.38687e-13
AADSIC+57.021DGDLVDSQIR	1	RFC1_HUMAN	1.70173e-17
AAEFGEPTSEQTGTAAGK	1	SVIL_HUMAN	1.07611e-14
AAEPNSFARYDFEDDEESTIYAPR	1	FBX38_HUMAN	3.57849e-15
AAGFERPSPVQLK	1	DDX20_HUMAN	8.60646e-12
AAGFKDPLLASGTDGVGTK	1	PUR2_HUMAN	7.94622e-18
AAGVPQVNSK	1	NEB2_HUMAN	6.73776e-14
AALGPPAGTGGPAPLQPVPPTPAQTEQPPREQR	1	SMBP2_HUMAN	1.12139e-09
AALLKNNTALQSVSLR	1	ARHG2_HUMAN	9.22803e-10
AALQELTR	1	RPA2_HUMAN	1.16894e-10
AASAAFQENVGR	1	TBCD_HUMAN	2.61408e-16
AASDIWKPVLSIDTEPR	1	CHAP1_HUMAN	4.67581e-17
AASDSDPDEQASLLQR	1	SHRM1_HUMAN	3.39267e-17
AAVPDAVGK	1	AT1A1_HUMAN	1.57395e-12
AAVVTSPPPTTAPHKER	1	ADDA_HUMAN	2.67979e-13
AC+57.021YALENFVENLGPK	1	IPO4_HUMAN	9.34755e-17
ADFC+57.021IIHYAGK	1	MYH10_HUMAN	1.2027e-15
ADLIPLLLK	1	ANR27_HUMAN	4.10075e-10
ADLIPYQDSPEGPDHSSASSGVPNPPK	1	TF3C2_HUMAN	2.75739e-10
ADLTALFLPR	1	FLII_HUMAN	9.47681e-11
ADMEDLMSSKDDVGKNVHELEK	1	MYH10_HUMAN	7.31994e-17
ADSAYSSFSAASGGPEPR	1	SHRM1_HUMAN	2.7636e-14
AEEGGGGGEGAAQGAAAEPGAGPAREPAR	1	TBD2B_HUMAN	3.14765e-12
AEKTEVLSEDLLQIER	1	RHG17_HUMAN	1.02384e-10
AELGAGAPPAVVAR	1	MA7D1_HUMAN	2.33913e-13
AELTLGLR	1	SMTN_HUMAN	3.29021e-10
AELTLGLRAPPTLLSTSSGGK	1	SMTN_HUMAN	2.18283e-13
AENYDIPSADR	1	UBA1_HUMAN	1.08397e-12
AEPVEVVAPR	1	PARP1_HUMAN	1.29844e-12
AFAVGVQQVLLK	1	IPO7_HUMAN	4.42372e-15
AFHPQTGLPLLSSPVPQR	1	F214A_HUMAN	1.59502e-10
AFLFEKYQEAQEEIMK	1	RAI14_HUMAN	1.26285e-20
AFNDPFIQK	1	HS105_HUMAN	1.2956e-10
AFSFRTVEAKQEK	1	MYO1B_HUMAN	1.68145e-12
AGAGAPVVGSGSSGGGNAFTGLGPVSTLPSLHGK	1	WDR6_HUMAN	2.40517e-12
AGAVEVPGDC+57.021VPSEGDYRFR	1	OBSL1_HUMAN	2.51641e-10
AGFVPVYLR	1	NAT10_HUMAN	2.29533e-11
AGGGAAEQEELHYIPIR	1	NEK9_HUMAN	1.3555e-19
AGGIETIANEYSDR	1	HSP74_HUMAN	5.15523e-15
AGNGQWASVIR	1	SF3B3_HUMAN	1.17381e-12
AGNILLTEPGQVK	1	TAOK1_HUMAN	2.25833e-10
AGPEGTSQEIPKYITASTFAQAR	1	POP1_HUMAN	1.2277e-13
AGQVAYLEK	1	MYO5A_HUMAN	1.64708e-12
AGRELGENLDQILR	1	IPO9_HUMAN	2.98586e-10
AGSMKDPLLDDHGDFIR	1	MYO6_HUMAN	8.79784e-11
AGSSKVIEDVAFAC+57.021ALTSSVPTTK	1	HLTF_HUMAN	1.93636e-17
AGSSTPGDAPPAVAEVQGR	1	HUWE1_HUMAN	4.9897e-11
AGTGVDNVDLEAATR	1	SERA_HUMAN	1.01661e-14
AGVLAHLEEERDLK	1	MYH10_HUMAN	2.05676e-16
AGYAFRQAYEPC+57.021LER	1	MYO1B_HUMAN	3.11627e-20
AHVFEC+57.021NLESSVESIISPK	1	RAD21_HUMAN	1.03814e-18
AIAFLQQPR	1	PUR2_HUMAN	1.45313e-11
AIDENNEPTAC+57.021FLIR	1	ANFY1_HUMAN	5.70729e-14
AIEASLQGC+57.021C+57.021SEAEAQQTGRR	1	K0355_HUMAN	4.66315e-11
AIEEGIPAFTC+57.021EEYVK	1	RRP44_HUMAN	1.97092e-18
AIFQTIQNR	1	IPO7_HUMAN	6.3059e-12
AIGNTELENK	1	SK2L2_HUMAN	6.49442e-13
AIGSPGPDC+57.021VYVDQVK	1	INTU_HUMAN	4.83138e-14
AIITDSVK	1	IPO9_HUMAN	4.27966e-10
AINIGQLVDVK	1	RRP5_HUMAN	2.7174e-11
AIPGVVEK	1	SK2L2_HUMAN	5.42192e-10
AIQGGTSHHLGQNFSK	1	SYEP_HUMAN	1.88021e-12
AIVIC+57.021PTDEDLKDR	1	HNRL1_HUMAN	2.08047e-15
AIVPLEAR	1	TCRG1_HUMAN	5.25484e-10
AKAEDALSEMK	1	RAI14_HUMAN	5.5209e-13
AKENDENC+57.021GPTTTVFVGNISEK	1	RBM25_HUMAN	6.1446e-15
AKENSEESGEFDDLVSALR	1	DAAM1_HUMAN	1.4352e-15
AKGLVPEDDTKEK	1	SF3A1_HUMAN	4.25994e-16
AKLEEHFKNQELR	1	IPO5_HUMAN	3.82694e-17
AKTGGTVSDQALLFGDDDAGEGPSSLIR	1	DDX24_HUMAN	1.75167e-22
ALC+57.021ADEYRAR	1	IRS4_HUMAN	1.75295e-13
ALDFTDSQENEEKASEYR	1	UBP1_HUMAN	2.38216e-13
ALDQFVNFSEQKEK	1	SMC3_HUMAN	3.83992e-15
ALEEEQEAREELERQNR	1	MYH14_HUMAN	2.38967e-14
ALEEETKNHEAQIQDMR	1	MYH10_HUMAN	3.27719e-13
ALEQQVEEMK	1	MYH9_HUMAN	2.04932e-13
ALEQQVEEMR	1	MYH10_HUMAN	2.4721e-13
ALESALKEAKENASR	1	KINH_HUMAN	3.26775e-16
ALEYTIYNQELNETR	1	SMC3_HUMAN	5.06869e-16
ALFPEPR	1	CHAP1_HUMAN	6.63649e-10
ALGLNENDYK	1	MYO6_HUMAN	2.24423e-13
ALGLNENDYKFGLTK	1	MYO6_HUMAN	1.49405e-19
ALHNLAQQAPEFSATQVFPR	1	TBCD_HUMAN	3.56346e-15
ALIGQEGDPDLKLPDFSYC+57.021ILER	1	TF3C1_HUMAN	4.92532e-11
ALIQVLELDVADIK	1	TTI1_HUMAN	3.1857e-14
ALLDYGVTADAR	1	NFKB2_HUMAN	6.17328e-14
ALNHSVEDIEPDLLTPR	1	Z3H7A_HUMAN	6.82039e-13
ALPAVQQNNLDEDLIR	1	UBA1_HUMAN	7.05377e-20
ALPAVQQNNLDEDLIRK	1	UBA1_HUMAN	4.03683e-21
ALSAIADLLTNEHER	1	CTND1_HUMAN	2.83104e-18
ALSAVSAQAAAAQK	1	TAF4_HUMAN	1.4239e-14
ALTLGALTLPLAR	1	ESYT1_HUMAN	1.76316e-11
ALTVPELTQQVFDAK	1	TBB5_HUMAN	1.26841e-13
ALVGLVNDESPEIQAQC+57.021NK	1	TTI1_HUMAN	6.64409e-23
ALYDVGDIVHSVR	1	KDM3A_HUMAN	1.54363e-15
ALYPSSVGQPFQGAYLEINK	1	MYO1B_HUMAN	9.68295e-15
ANAGKKIYEFTLQR	1	MYO1B_HUMAN	1.77046e-15
ANELPQPPVPEPANAGK	1	GTF2I_HUMAN	1.21058e-11
ANELPQPPVPEPANAGKR	1	GTF2I_HUMAN	3.82306e-11
ANLEKNKQGLETDNKELAC+57.021EVK	1	MYH10_HUMAN	1.18236e-18
ANLQIDQINTDLNLERSHAQK	1	MYH9_HUMAN	3.68151e-10
APAALPALC+57.021DLLASAADPQIR	1	IPO4_HUMAN	1.90197e-10
APAGPSLEETSVSSPK	1	HEAT6_HUMAN	7.87997e-13
APVNTDLFGSANLGSK	1	ETAA1_HUMAN	9.66036e-18
AQAAPEKEAAAVAPPER	1	NEB2_HUMAN	3.3643e-14
AQAELENVSGALNEAESK	1	MYH14_HUMAN	1.47583e-18
AQAELENVSGALNEAESKTIR	1	MYH14_HUMAN	2.54291e-10
AQAVSEDAGGNEGR	1	EIF3B_HUMAN	1.81133e-10
AQEIEAATLAGR	1	SMTN_HUMAN	1.18163e-14
AQEPESGLSEETQVK	1	PRKDC_HUMAN	4.90093e-11
AQEPSAAIPK	1	SF3A1_HUMAN	1.58026e-12
AQFERDLQTR	1	MYH10_HUMAN	5.42535e-14
AQFERDLQTRDEQNEEK	1	MYH10_HUMAN	2.79181e-15
AQLEQGEPVLETPVESQQHEIESR	1	STAT2_HUMAN	4.61788e-15
AQLEQSVEENKER	1	NEB2_HUMAN	1.62652e-15
AQLSDYSDIVTTLDLAPPTK	1	RAD21_HUMAN	2.30813e-16
AQLSDYSDIVTTLDLAPPTKK	1	RAD21_HUMAN	1.845e-13
AQNDLIWNIKDELKK	1	PARP1_HUMAN	7.61981e-16
AQNTC+57.021QLYC+57.021KEPPR	1	SIK2_HUMAN	1.41787e-13
AQQQLAFLEGR	1	C2D1A_HUMAN	1.59043e-13
AQSFDVASVPPVAEWAVPQSSR	1	ITSN1_HUMAN	1.29449e-12
ARFEELNADLFRGTLDPVEK	1	HSP7C_HUMAN	3.81334e-13
ASDPGLPAEEPKEK	1	PYR1_HUMAN	8.00121e-11
ASDTSLTQGIVAFR	1	SIK2_HUMAN	5.73013e-15
ASEYITDVHSNDLSTPQILPSNEGVNPR	1	UBP33_HUMAN	1.53877e-10
ASGFVFTR	1	HLTF_HUMAN	1.05253e-11
ASGPPVSELITK	1	H12_HUMAN	9.60097e-14
ASITALEAK	1	MYH9_HUMAN	1.45155e-11
ASKPLPPAPAPDEYLVSPITGEKIPASK	1	SF3A1_HUMAN	9.04106e-25
ASLEDAPVDDLTR	1	ZCCHV_HUMAN	2.45565e-15
ASLLDDYQLPEILR	1	DHX36_HUMAN	1.96559e-11
ASPEPPGHVLAVYSSR	1	CAN15_HUMAN	1.27073e-09
ASPNTPPGRVDENGPELLPR	1	GCN1L_HUMAN	8.39977e-11
ASPSGQNISYIHSSSESVTPR	1	SMAL1_HUMAN	1.31184e-09
ASREEILAQAK	1	MYH9_HUMAN	6.14101e-10
ASSDGPAGEEPVAGQEALTLGLWSGPLPR	1	POP1_HUMAN	4.52155e-17
ASSLNENVDHSALLK	1	NEB2_HUMAN	3.91731e-18
ASSLNENVDHSALLKLGTSVSER	1	NEB2_HUMAN	5.96848e-23
ASVATLMK	1	MYO1B_HUMAN	2.59537e-11
ASVFVLDTVR	1	DPOE1_HUMAN	2.22895e-10
ASVGSPSSGEGHLAEPALSAYR	1	SI1L3_HUMAN	2.20732e-11
ATDKSFVEK	1	MYH11_HUMAN	8.53619e-13
ATDKTFVEKLVQEQGSHSK	1	MYH10_HUMAN	1.55154e-23
ATDLGGTSQAGTSQR	1	ZCCHV_HUMAN	3.72952e-16
ATFSEFAAK	1	TCRG1_HUMAN	9.48236e-13
ATISALEAK	1	MYH10_HUMAN	1.45155e-11
ATSELILLPVTGLEC+57.021VGDR	1	WDR6_HUMAN	2.21935e-17
AVASC+57.021SEEAVQVLLK	1	ANR28_HUMAN	2.42205e-18
AVEWDTTGQNLIK	1	WDR67_HUMAN	1.95244e-13
AVFDETYPDPVR	1	SYAC_HUMAN	1.01874e-13
AVFDTPEEAFGVLRPVC+57.021VQLTK	1	TTI1_HUMAN	2.64792e-10
AVFPSIVGRPR	1	ACTA_HUMAN	1.03065e-14
AVFQANQENLPILK	1	AT1A1_HUMAN	3.77893e-17
AVHLQEELIAINSK	1	OFD1_HUMAN	2.52254e-10
AVIC+57.021AGLYPK	1	DHX36_HUMAN	4.63985e-12
AVIYNPATQADWTAK	1	MYH10_HUMAN	1.95452e-19
AVIYNPATQADWTAKK	1	MYH10_HUMAN	1.10109e-16
AVLDEFTAPAEK	1	N4BP1_HUMAN	1.28046e-13
AVLDLESER	1	HLTF_HUMAN	7.07622e-11
AVLDLESERR	1	HLTF_HUMAN	7.87981e-10
AVLLEALGSPSEDVR	1	CAND2_HUMAN	1.02698e-11
AVLSC+57.021IAPSAK	1	CND3_HUMAN	1.78558e-13
AVSVPASFFRR	1	IRS4_HUMAN	2.76283e-12
AVTHTSPEDVSFAESRR	1	TBCD_HUMAN	3.15639e-17
AVTTVTQSTPVPGPSVPPPEELQVSPGPR	1	HCFC1_HUMAN	2.27002e-13
AVYTQDC+57.021PLAAAK	1	SYAC_HUMAN	1.37604e-14
AWEGNYLASKPDTPQTSGTFVPVANELK	1	MYO1D_HUMAN	3.38362e-14
AWNDTTKAPTADTQTQNVNQAK	1	MAGD1_HUMAN	2.09278e-10
AWNNQVC+57.021C+57.021K	1	HCFC1_HUMAN	3.47898e-12
AYLSSGGGFPEGPEPR	1	ARVC_HUMAN	1.10422e-13
AYPAAITILETAQK	1	UBR5_HUMAN	4.19163e-10
AYQKQPTIFQNK	1	RS11_HUMAN	9.07503e-10
C+57.021DSADLRHDIDRR	1	BCLF1_HUMAN	2.99597e-12
C+57.021DSSPDSAEDVRK	1	FETUA_HUMAN	4.37452e-17
C+57.021GFQDDVAYGKTK	1	MYO1D_HUMAN	4.68351e-13
C+57.021IAPETLR	1	SMC2_HUMAN	5.07029e-11
C+57.021IHLLSDKNLQIR	1	TTI1_HUMAN	1.17194e-16
C+57.021IIPNHEKR	1	MYH10_HUMAN	3.29987e-10
C+57.021LDGC+57.021RLPESNQTLLR	1	TBCD_HUMAN	7.31141e-12
C+57.021LEYLLR	1	ANR28_HUMAN	8.16075e-10
C+57.021LQQLLR	1	ANR27_HUMAN	1.1676e-09
C+57.021LTPLVPEDLR	1	RAD21_HUMAN	1.21332e-13
C+57.021LTPLVPEDLRK	1	RAD21_HUMAN	2.18289e-11
C+57.021LVVDEADR	1	DDX24_HUMAN	3.47705e-11
C+57.021NFESNFPR	1	CHAP1_HUMAN	9.44991e-14
C+57.021PENAFFLDHVR	1	MYO1C_HUMAN	2.36391e-17
C+57.021RDDSFFGETSHNYHKFDSEYER	1	MATR3_HUMAN	1.64669e-20
C+57.021SEQPSISDIKEK	1	HLTF_HUMAN	2.15493e-16
C+57.021TLTSIPQTQALLNK	1	SC24A_HUMAN	2.94774e-13
DADTQTPLLC+57.021SQKRFYSR	1	TM116_HUMAN	1.04848e-09
DAIDPLLFK	1	BAZ1A_HUMAN	2.5944e-10
DC+57.021QLNAHKDHQYQFLEDAVR	1	TIF1B_HUMAN	3.29267e-11
DDVGKNVHELEK	1	MYH10_HUMAN	2.43494e-12
DDVGKNVHELEKSKR	1	MYH10_HUMAN	2.05964e-14
DEPKTEQTEK	1	PERQ2_HUMAN	1.99276e-11
DFNQFIK	1	SMCA1_HUMAN	5.34026e-10
DHNIPGELER	1	MYH10_HUMAN	1.32427e-11
DIIDKQHTEQEASYGR	1	MYO1D_HUMAN	1.43052e-14
DIRPGAAFEPTYIYR	1	UBP10_HUMAN	5.26427e-12
DISDIEGEKDGIRK	1	HXK2_HUMAN	3.13628e-11
DISEASVFDAYVLPK	1	RS26_HUMAN	2.9058e-13
DIVPGDIVEIAVGDKVPADIR	1	AT2A2_HUMAN	2.86005e-10
DKADFC+57.021IIHYAGK	1	MYH10_HUMAN	7.76117e-17
DKATWLFSWLDSPALQRC+57.021LTLLR	1	DJC14_HUMAN	9.95081e-10
DKEDPNTALKLR	1	GASP2_HUMAN	3.78895e-14
DKLDILGAAETGSGK	1	DDX24_HUMAN	1.038e-17
DKPNPQLIYDDEIPSLK	1	RRP44_HUMAN	6.08021e-14
DLDELSRYPEDK	1	MATR3_HUMAN	4.45964e-10
DLEGLSQRHEEKVAAYDKLEK	1	MYH9_HUMAN	4.52571e-13
DLKKGDIIQLQR	1	SYEP_HUMAN	5.16056e-10
DLLVQQASQC+57.021LSK	1	HNRL2_HUMAN	2.01489e-13
DLNFLEDNPSLKDIMLANQPSPR	1	SIK2_HUMAN	8.43655e-13
DLQGRDEQSEEKKK	1	MYH9_HUMAN	1.36787e-11
DLQGRDEQSEEKKKQLVR	1	MYH9_HUMAN	3.7659e-13
DLQIYSR	1	MYO1C_HUMAN	1.32276e-09
DLVHSNKKEQEFR	1	TR150_HUMAN	1.4094e-14
DLWYLETEKPPPPAR	1	HCFC1_HUMAN	6.06073e-16
DNPGVVTC+57.021LDEAR	1	UBA1_HUMAN	7.39328e-16
DNYPQSVPR	1	MYO1C_HUMAN	2.50143e-12
DPNNPYDKNAIK	1	HLTF_HUMAN	7.2251e-17
DQFTDQQK	1	MYO1B_HUMAN	2.82117e-11
DQFTDQQKLIYEEK	1	MYO1B_HUMAN	2.10114e-18
DRLSDSTTGADSLLDISSEADQQDLLSLLQAK	1	RAI14_HUMAN	3.71987e-10
DSGAPIQLIPFNREELAER	1	MORC4_HUMAN	1.22827e-11
DSGEEAAEPSAPSR	1	NFKB2_HUMAN	1.37119e-10
DSTEVEISTGERKGSWSER	1	DOCK7_HUMAN	1.27741e-09
DTLFGPC+57.021GHIATC+57.021SLC+57.021SPR	1	MIB1_HUMAN	8.43527e-15
DVESPSWR	1	MYO1C_HUMAN	4.85702e-10
DVPNETLQVEEDDRPELPWWK	1	IPO7_HUMAN	4.17825e-24
DVVALIRK	1	HXK2_HUMAN	1.04432e-09
EADGSETPEPFAAEAK	1	SND1_HUMAN	1.05571e-16
EADSSSDYVNMDFTKR	1	IRS4_HUMAN	3.1612e-19
EAENPREVLDQVC+57.021YR	1	SF3A1_HUMAN	7.1469e-19
EAFNEFQKDQSR	1	KPBB_HUMAN	7.93057e-16
EAFRRTDQMFLR	1	PPM1F_HUMAN	4.58938e-10
EAGNINQSLLTLGR	1	KIF11_HUMAN	3.11951e-15
EAGVFVPR	1	ACLY_HUMAN	1.72689e-11
EAIQC+57.021VDNNQSVLVSAHTSAGK	1	SK2L2_HUMAN	7.85819e-21
EALENC+57.021ITLQDFNR	1	CND3_HUMAN	4.74989e-18
EANDALNAYVC+57.021K	1	INT3_HUMAN	5.09183e-17
EANVYPAEC+57.021R	1	RPA2_HUMAN	4.25011e-14
EAQAALAEAQEDLESER	1	MYH14_HUMAN	1.9295e-11
EAQAALAEAQEDLESERVAR	1	MYH14_HUMAN	5.46132e-13
EAQAELEDYR	1	RAI14_HUMAN	3.02738e-13
EAQAELEDYRK	1	RAI14_HUMAN	5.55103e-15
EAQAELEDYRKRK	1	RAI14_HUMAN	2.80072e-14
EAVITPVASATQSVSR	1	RBL1_HUMAN	2.22085e-10
EAVTTIAAYWHGTQAR	1	MYO1B_HUMAN	2.79878e-15
EAYPEEAYIADLDAK	1	ACLY_HUMAN	1.15689e-19
EDDRISRPHPSTAESK	1	LARP4_HUMAN	3.58521e-10
EDIVVPVYLR	1	UBP11_HUMAN	1.37115e-09
EDQIYRIDHYLGK	1	G6PD_HUMAN	1.23435e-09
EDSGIQVDRTPLEEQDQNR	1	GCP5_HUMAN	1.25121e-11
EEADEYIDIGALNGIFVLGR	1	ACLY_HUMAN	3.98242e-13
EESYLSNSQTPER	1	HAUS6_HUMAN	1.02516e-15
EFNPTKPLLSVNK	1	ATX2L_HUMAN	1.52614e-15
EFSITDVVPYPISLR	1	HSP74_HUMAN	5.27152e-10
EFTLEFSR	1	AT2A1_HUMAN	9.53943e-11
EGEEQPVLPEETESSKPGPSAHDLAAQLK	1	UBR5_HUMAN	1.37604e-09
EGELPLEELLR	1	SRCAP_HUMAN	4.93552e-10
EGIPPDQQR	1	RL40_HUMAN	1.02006e-10
EGKAQEPSAAIPK	1	SF3A1_HUMAN	1.54976e-11
EGLGVNEVHYVDNQDC+57.021IDLIEAK	1	MYO6_HUMAN	2.09968e-16
EGLPEDGTLYR	1	TF3C2_HUMAN	6.09924e-13
EGPLC+57.021DELIR	1	U5S1_HUMAN	1.54188e-12
EGPLC+57.021DELIRNVK	1	U5S1_HUMAN	4.96428e-13
EGQALPVAGGLPSNLWEGLR	1	STPAP_HUMAN	1.41571e-10
EGTQASEGYFSQSQEEEFAQSEELC+57.021AK	1	DREB_HUMAN	8.41346e-21
EGVKTENNDHINLK	1	SUMO2_HUMAN	1.20596e-09
EIAPGLTGSEWTR	1	AMRA1_HUMAN	6.86432e-16
EIESSPQYR	1	ATX2L_HUMAN	3.50835e-12
EIPETTPIEEVK	1	LARP4_HUMAN	6.68354e-13
EIPVESIEEVSK	1	NCOAT_HUMAN	2.59607e-14
EIQEPDPTYEEK	1	SMCA5_HUMAN	2.00299e-11
EITNQVVPQERQPEAELGR	1	RN216_HUMAN	2.09959e-11
EKEAVITPVASATQSVSR	1	RBL1_HUMAN	3.93573e-18
EKENIQTLLKSK	1	RAI14_HUMAN	1.31497e-09
EKHFQQQEQERQER	1	MA7D1_HUMAN	1.19682e-11
EKIDFADTVTKYDRR	1	MYO1E_HUMAN	3.79266e-15
EKPYFPIPEEYTFIQNVPLEDR	1	HNRPU_HUMAN	1.10442e-15
EKQPPIDNIIR	1	IMA2_HUMAN	4.90283e-12
EKQSDDEVYAPGLDIESSLKQLAER	1	SF3A1_HUMAN	4.46845e-14
EKVHSEVVQIRSEVSQVKR	1	RAI14_HUMAN	1.38011e-09
EKYGIPEPPEPK	1	RBM10_HUMAN	1.50812e-13
ELAAGAFGTKKPNADEMKQAK	1	HLTF_HUMAN	2.64543e-12
ELAQQIQK	1	IF4A1_HUMAN	1.35693e-09
ELDDRDHYGNK	1	RPB2_HUMAN	3.37603e-10
ELEDATETADAMNR	1	MYH9_HUMAN	7.63306e-19
ELEDATETADAMNREVSSLKNKLR	1	MYH9_HUMAN	1.48746e-19
ELEEKLVER	1	RAI14_HUMAN	1.55768e-11
ELESQISELQEDLESERASR	1	MYH9_HUMAN	2.86657e-16
ELFEELDRPAASDEELTR	1	DHX37_HUMAN	7.59714e-19
ELGENLDQILR	1	IPO9_HUMAN	9.49902e-13
ELKESLQDTQPVGVLVDC+57.021C+57.021K	1	NAT10_HUMAN	8.40002e-16
ELLLPDTER	1	IPO4_HUMAN	2.07169e-11
ELLLPDTERIR	1	IPO4_HUMAN	5.91049e-13
ELLSNVDEGIYQLEK	1	ARHG2_HUMAN	3.38311e-18
ELQTAQAQLSEWR	1	MYH14_HUMAN	4.18607e-15
ELSAVTFPDIIR	1	STAT1_HUMAN	1.79042e-11
ELSQNTDESGLNDEAIAK	1	RFC1_HUMAN	9.79085e-15
ELSSTEAQLHDAQELLQEETR	1	MYH14_HUMAN	1.53607e-11
ELVNVDAETFPGTQGQK	1	GASP2_HUMAN	8.96239e-14
ELVPPDTLHSLPK	1	ARHG1_HUMAN	9.29717e-14
ELVQDLLK	1	SC24A_HUMAN	1.81956e-10
ENIQTLLK	1	RAI14_HUMAN	1.23647e-10
ENPVINDC+57.021C+57.021R	1	F115A_HUMAN	3.01348e-12
ENSEESGEFDDLVSALR	1	DAAM1_HUMAN	1.49736e-15
ENSKELPPFWEQR	1	HLTF_HUMAN	2.06416e-12
EPAQTEAAASTEPATRRR	1	DDX51_HUMAN	1.2972e-09
EPLLSC+57.021LIIMC+57.021EPIQHPSHMDIPLDSK	1	EPAS1_HUMAN	8.7003e-10
EQADFAIEALAK	1	MYH9_HUMAN	1.14375e-14
EQADFALEALAK	1	MYH14_HUMAN	1.14375e-14
EQEVAELKK	1	MYH10_HUMAN	3.28131e-11
EQEVNELLQK	1	RAI14_HUMAN	1.43594e-12
EQNTQRSFFLR	1	HIF1A_HUMAN	4.41626e-15
EQPPTAALC+57.021SK	1	ETAA1_HUMAN	3.33725e-14
EREQQIEEHR	1	DREB_HUMAN	6.74884e-11
ERPGEQSEVAQLIQQTLEQER	1	NEB2_HUMAN	3.12973e-11
ESAAADAGFALFEK	1	RBM5_HUMAN	2.75389e-18
ESDKLLLIGLPAEEVPLPR	1	INTU_HUMAN	2.71319e-11
ESEVFYELAHQLPLPHNVSSHLDK	1	HIF1A_HUMAN	7.30261e-16
ESQGSDGLEESGTLLK	1	INTU_HUMAN	1.28371e-14
ESQREKEKLEAELATAR	1	AMOT_HUMAN	7.02439e-10
ESSEEPLAPSDPFSLK	1	ANR27_HUMAN	2.52012e-10
ESTLHLVLR	1	RL40_HUMAN	9.32279e-12
ESVFFAEPPFK	1	RAI14_HUMAN	2.21542e-15
ESVFFAEPPFKAEISSIRENKDR	1	RAI14_HUMAN	2.60651e-10
ESVKEKEKVHSEVVQIR	1	RAI14_HUMAN	3.28825e-17
ETDPAPGPLSGQSVNIDLLPVELR	1	INVS_HUMAN	1.61551e-10
ETENVKSSEEIESAFR	1	SPTN1_HUMAN	3.12334e-13
ETPAAQSPTRGPSDTK	1	SMTN_HUMAN	6.99848e-12
ETQAQYQALER	1	NEB2_HUMAN	1.51842e-13
ETTSATSSPYR	1	HIF1A_HUMAN	4.74601e-15
ETTSATSSPYRDTQSRTASPNR	1	HIF1A_HUMAN	2.99795e-11
ETYVEQEQGENANDRNDR	1	RRP44_HUMAN	5.26521e-13
EVEAAEARSPAPGYKRSGRRYKC+57.021VSC+57.021TK	1	ZN668_HUMAN	5.79034e-10
EVLPESLPVLHNQR	1	HAUS6_HUMAN	6.87308e-14
EVNFVSR	1	N4BP1_HUMAN	1.77244e-10
EVSILYPGAKDQR	1	MORC4_HUMAN	2.36869e-14
EVVAYNK	1	RBL1_HUMAN	1.10544e-10
EVWDYVFFK	1	SYLC_HUMAN	2.24052e-12
EYELLSDELNQK	1	KINH_HUMAN	3.21206e-11
EYNEFAEVFLK	1	IPO7_HUMAN	1.77966e-15
FAKDAASLESQLQDTQELLQEETR	1	MYH10_HUMAN	8.06114e-18
FAKDAASLESQLQDTQELLQEETRQK	1	MYH10_HUMAN	4.35323e-12
FAPGLSC+57.021VTYAGDKEER	1	CHD1L_HUMAN	2.24498e-18
FASVLPEYLK	1	CNDG2_HUMAN	6.50934e-10
FDQLLAEEKSISAR	1	MYH10_HUMAN	2.43454e-17
FDQLLAEEKTISAK	1	MYH9_HUMAN	9.99876e-12
FEAHPNDLYVEGLPENIPFR	1	GTF2I_HUMAN	3.24969e-12
FFLQDPQSQELDVQVKDDSR	1	ESYT1_HUMAN	1.37738e-11
FGDPEC+57.021QVILPLLK	1	PUR2_HUMAN	1.06671e-13
FGPGGQLIK	1	SC16A_HUMAN	9.1507e-12
FIAEVQK	1	MAGD1_HUMAN	4.81556e-10
FIQLLSDQSDQSVLIQK	1	IPO7_HUMAN	6.50841e-13
FKANLEK	1	MYH10_HUMAN	6.108e-10
FKATISALEAK	1	MYH10_HUMAN	3.36952e-13
FKELQIK	1	NEB1_HUMAN	1.25993e-09
FLAVGLVDNTVR	1	SF3B3_HUMAN	7.54579e-14
FLELVQLK	1	PI3R4_HUMAN	6.41489e-10
FLFDSVSSQNVGLR	1	IPO5_HUMAN	2.70485e-13
FLNPDEVHAILR	1	FA83D_HUMAN	3.4446e-15
FLSDPQVHTVLVER	1	DYHC1_HUMAN	1.34084e-12
FLSLC+57.021SELDGR	1	STPAP_HUMAN	8.88651e-12
FLVEPQEDTR	1	UBP11_HUMAN	2.5655e-11
FLVEPQEDTRLWAK	1	UBP11_HUMAN	1.29837e-16
FNDSEGDDTEETEDYRQFR	1	BCLF1_HUMAN	1.60531e-12
FNEGERVRTELADKVTK	1	MYH9_HUMAN	2.87036e-11
FNTTSVIK	1	U5S1_HUMAN	4.38036e-10
FPYAYVTER	1	SMG8_HUMAN	2.06715e-10
FQGEDTVVIASKPYAFDR	1	KINH_HUMAN	5.93308e-23
FQNAC+57.021RDGRSEIAFVATGTNLSLQFFPASWQGEQR	1	PEBB_HUMAN	1.9167e-11
FQNEQDSSC+57.021LPR	1	WDR67_HUMAN	6.52682e-15
FQRSC+57.021LHQTVQQFKR	1	DUOX1_HUMAN	1.09313e-09
FQWDLNAWTK	1	TIF1B_HUMAN	3.39099e-15
FRPLNESEVNRGDKYIAK	1	KINH_HUMAN	2.59571e-17
FRPPETTER	1	IPO9_HUMAN	1.79684e-10
FSDLFSLAEEYEDSSTKPPK	1	INT3_HUMAN	3.98999e-14
FSGSGSGTDFTLK	1	KV201_HUMAN	2.76582e-17
FSKADTIDTIEKEIR	1	UBP15_HUMAN	1.57936e-16
FSLEKESLQQEVR	1	TBD2B_HUMAN	1.38531e-15
FSNTLELK	1	MYO1E_HUMAN	5.60784e-11
FSPVEQR	1	HAUS6_HUMAN	3.72907e-10
FSSWSLVK	1	SMG8_HUMAN	1.42599e-11
FTDEESRVFLLDR	1	BCLF1_HUMAN	1.00714e-13
FTDEESRVFLLDRGNTR	1	BCLF1_HUMAN	8.19302e-15
FVQEVVQSQQVAVGR	1	ARHG1_HUMAN	1.45739e-19
FYNTIYVGR	1	RBL1_HUMAN	1.80101e-13
GAAAAAAASGAAGGGGGGAGAGAPGGGR	1	INT3_HUMAN	2.25423e-16
GAAGDWGERANQVLK	1	NOLC1_HUMAN	1.68494e-11
GAGASGGPSTDPLAGLVLSDNDRSLLER	1	MK07_HUMAN	8.08349e-10
GAIETYQEVASLPDVPADLLK	1	ASPH_HUMAN	2.39717e-10
GALTLSSPEVR	1	RRP44_HUMAN	3.74388e-12
GANINAFDKK	1	ANR28_HUMAN	3.47478e-11
GANVDAKDKWGR	1	ANR28_HUMAN	6.35584e-15
GAPAGPGAPGC+57.021GLARPGGGPQAFGIR	1	MORC4_HUMAN	6.16321e-10
GAPEGVIDRC+57.021THIR	1	AT2A2_HUMAN	8.32034e-16
GAQDVAGGSNPGAHNPSANLAR	1	IRS4_HUMAN	9.57081e-16
GDAASSPAPAASVGSSQGGAR	1	CTF18_HUMAN	8.39574e-11
GDDETLHKNNALK	1	MYH10_HUMAN	2.72049e-10
GDDETLHKNNALKVVR	1	MYH10_HUMAN	2.99357e-16
GDIPPGC+57.021AAYGFVC+57.021DGTR	1	HCFC1_HUMAN	1.00006e-09
GDSPLHSIR	1	HLTF_HUMAN	2.13565e-11
GEELLSPLNLEQAAYAR	1	MYO1C_HUMAN	1.16737e-11
GEPETFLPLDYLEVKPTDEKLR	1	SMC1A_HUMAN	5.444e-10
GFNPAQPLNIR	1	NU160_HUMAN	9.43847e-13
GGAAVDPDSGLEHSAHVLEK	1	PARP1_HUMAN	2.80513e-20
GGDVSDSKQFTYYPLVEDKEEVQR	1	NFKB2_HUMAN	7.88372e-19
GGESIFGQLYGDQASFFEAEKVPR	1	PPIL4_HUMAN	4.97222e-10
GGGQLDLLGVSLASLKK	1	CTF18_HUMAN	3.10113e-11
GGQAPGFLLR	1	CHD1L_HUMAN	9.82344e-11
GGSDDSSKDPIDVNYEK	1	PARP1_HUMAN	1.58699e-21
GGSDDSSKDPIDVNYEKLKTDIK	1	PARP1_HUMAN	2.55535e-11
GHVEC+57.021LR	1	RAI14_HUMAN	7.46236e-10
GIALWGGEKFK	1	EIF3B_HUMAN	1.38989e-14
GIDLLKKDK	1	MATR3_HUMAN	2.87353e-11
GINSSNVENQLQATQAAR	1	IMA2_HUMAN	6.34994e-12
GIPNQLNQDKPALLR	1	STIL_HUMAN	1.47039e-15
GIQGLLQFIK	1	EXO1_HUMAN	6.03043e-10
GISQAEIR	1	TF3C1_HUMAN	3.40426e-10
GKEQNTQRSFFLR	1	HIF1A_HUMAN	3.13442e-16
GKPVLELPERK	1	HLTF_HUMAN	2.66309e-13
GKQGLFPNNYVTKI	1	MYO1E_HUMAN	4.5214e-12
GLALALFGGEPK	1	MCM2_HUMAN	4.77632e-10
GLDKEVSYNWDPK	1	IRS4_HUMAN	1.6886e-10
GLEPSQSTAAK	1	DDX24_HUMAN	6.33342e-11
GLESVDSEALAR	1	FMNL3_HUMAN	8.03054e-10
GLGATTHPTAAVK	1	HXK2_HUMAN	6.11558e-17
GLLPEAGQLAER	1	AMRA1_HUMAN	2.75824e-12
GLNSQSSDDHLNKR	1	P121A_HUMAN	2.25736e-16
GLSEDVSISK	1	U5S1_HUMAN	2.92223e-12
GLSGGEERPETEPLLSFVASVSPADR	1	STPAP_HUMAN	9.73638e-12
GLVGNPLPSVR	1	HEAT1_HUMAN	2.26384e-12
GLVPEDDTKEK	1	SF3A1_HUMAN	3.56415e-14
GLWGPVHELGR	1	F115A_HUMAN	7.3239e-13
GNEEAQIFRPLKFNTTSVIK	1	U5S1_HUMAN	1.94652e-14
GNLGAGNGNLQGPR	1	MATR3_HUMAN	2.04886e-16
GPASTPTYSPAPTQPAPR	1	C2D1A_HUMAN	1.1789e-11
GPGPLQER	1	MATR3_HUMAN	5.33405e-11
GPLPAGTILK	1	HCFC1_HUMAN	2.45932e-12
GPQPDRTHPSAAVPVC+57.021PR	1	MA7D1_HUMAN	7.86937e-17
GPSAGGGPGSGTSPQVEWTAR	1	MYH14_HUMAN	8.51248e-11
GPSYGEDVSNTTTAQK	1	PML_HUMAN	3.35362e-10
GQIIGNFQAFDEDTGLPAHAR	1	DSG2_HUMAN	3.03174e-17
GQSPAGDGSPEPPTPR	1	NOL6_HUMAN	1.88779e-13
GQTLDGTFLR	1	CO039_HUMAN	8.07381e-13
GQVKEEGINKSEKR	1	PARP1_HUMAN	1.81634e-14
GQVPPLVTTNFLVKDQGNASPR	1	SC24C_HUMAN	4.90387e-10
GRAQLGVQAFADALLIIPK	1	TCPZ_HUMAN	1.40279e-11
GRPGEGRGNTATETTTR	1	SMTN_HUMAN	7.23033e-12
GSGTASDDEFENLR	1	HUWE1_HUMAN	4.79913e-14
GSVLLFPSRPGLLKDPGVGGK	1	WDR6_HUMAN	2.70945e-10
GTDRLDLPVTTR	1	ARHG2_HUMAN	5.81184e-10
GTQTYSVLEGDPSENYSK	1	MSH6_HUMAN	4.01211e-15
GTVIKVPLKVEQANNAR	1	MYO6_HUMAN	1.08985e-18
GTYLATFHQR	1	EIF3B_HUMAN	7.88316e-14
GVAQPLAQLR	1	SMTN_HUMAN	1.90946e-11
GVLEGDDVLFYDESPPPRPK	1	MCM10_HUMAN	1.5496e-17
GVNQATAGVVASTISGK	1	HIP1_HUMAN	1.36643e-10
GVTIIGPATVGGIKPGC+57.021FK	1	ACLY_HUMAN	2.65797e-14
GVVENYNDEEVSIR	1	UBP1_HUMAN	8.68936e-13
GYELLFQPEVVR	1	CTND1_HUMAN	5.70815e-11
GYFEHREDR	1	HNRL1_HUMAN	7.36481e-10
GYFEYIEENKYSR	1	HNRPU_HUMAN	2.88589e-13
GYLNKDTHDQLSEPSEVR	1	PLEC_HUMAN	5.171e-10
GYSFTTTAER	1	ACTB_HUMAN	4.65963e-12
GYYSPGIVSTR	1	TF3C1_HUMAN	1.48413e-14
HADQYKEQMEKANAR	1	MYH10_HUMAN	1.04107e-13
HAVTEAEIQQLKR	1	NEB2_HUMAN	7.10692e-17
HAVVNLINYQDDAELATR	1	CTNB1_HUMAN	4.52172e-18
HDSEGKTAFHLAAAK	1	RAI14_HUMAN	8.43001e-17
HFAGAVC+57.021YETTQFVEK	1	MYO6_HUMAN	1.2492e-16
HGFEAASIKEER	1	MYH10_HUMAN	4.85489e-16
HIEIRDQALSNAQAK	1	AMOT_HUMAN	5.48972e-10
HIVENAVQKELR	1	IPO5_HUMAN	6.93455e-14
HLFTPADK	1	RRP44_HUMAN	2.00855e-11
HLGYKPEEYK	1	MYO1C_HUMAN	5.76765e-12
HLKAEVDAEKPGATDR	1	ARHG1_HUMAN	4.00174e-16
HLPSTEPDPHVVR	1	HNRL1_HUMAN	1.49337e-15
HLTDPSYGIPREQQK	1	RPA2_HUMAN	2.20008e-16
HPAPPPSNYEILVK	1	RRP44_HUMAN	3.49085e-10
HQQLLEEK	1	MYH10_HUMAN	2.08076e-10
HQQQLLASPGSSTVDNK	1	XPO4_HUMAN	7.50539e-14
HSLDMKFSYC+57.021DER	1	HIF1A_HUMAN	6.75904e-16
HSQAVEELAEQLEQTK	1	MYH9_HUMAN	8.323e-14
IAAEHC+57.021IPLLTSLLEER	1	XPO4_HUMAN	9.16422e-11
IADFGFGNFFK	1	SIK2_HUMAN	2.14666e-13
IAFTEWIEPPKR	1	SMCA5_HUMAN	6.40823e-10
IAQLEEELEEEQSNMELLNDR	1	MYH10_HUMAN	2.7251e-15
IAQLEEELEEEQSNMELLNDRFR	1	MYH10_HUMAN	1.31137e-13
IAYDVQC+57.021PK	1	C109B_HUMAN	9.39621e-10
IC+57.021NEILTSPC+57.021SPEIR	1	CND3_HUMAN	5.72857e-14
IC+57.021QIVSTR	1	HXK2_HUMAN	8.96026e-11
IEASLQHEITR	1	MYO5A_HUMAN	1.12624e-12
IEDTVFHVFDK	1	RRP44_HUMAN	2.00614e-15
IEDTVFHVFDKVK	1	RRP44_HUMAN	1.94604e-13
IEESITEDLSLADLMPR	1	SK2L2_HUMAN	2.93937e-10
IEKLEEYITTSK	1	SMC1A_HUMAN	3.77696e-10
IFQC+57.021DKYVKVIHKFSNSNR	1	ZN737_HUMAN	3.19962e-10
IFVFEPPPGVK	1	DYHC1_HUMAN	1.53784e-11
IGEEEIQKPEEKVTWDGHSGSMAR	1	SF3A1_HUMAN	6.87158e-11
IGIFGQDEDVTSK	1	AT2A2_HUMAN	4.24563e-17
IGNTGGMLDNILASK	1	ACLY_HUMAN	4.13896e-16
IIAKGEELLSPLNLEQAAYAR	1	MYO1C_HUMAN	3.51996e-19
IIANALSSEPAC+57.021LAEIEEDKARR	1	PRKDC_HUMAN	5.20824e-12
IIC+57.021DLVEEKFK	1	MYO1C_HUMAN	1.40859e-14
IIDEDGLLNLIR	1	RFC1_HUMAN	1.76769e-13
IIDKSQLDAVNLEK	1	SIK2_HUMAN	1.3012e-09
IIEESTHC+57.021GPQAVR	1	RPA1_HUMAN	9.54577e-14
IIEYIGEEEATLVDFVC+57.021SK	1	RBM25_HUMAN	1.12513e-10
IIGLDQVAGMSETALPGAFK	1	MYH9_HUMAN	2.4175e-14
IILDEAHNVKNPR	1	TTF2_HUMAN	3.2339e-17
IINDLLAR	1	DNA2_HUMAN	3.20201e-10
IINEPTAAAIAYGLDKK	1	HSP72_HUMAN	5.29364e-18
IITKGTQTYSVLEGDPSENYSK	1	MSH6_HUMAN	4.31517e-11
IIVSDHVEFPVR	1	IPO8_HUMAN	1.28991e-15
IKDDLTTIR	1	HAUS6_HUMAN	1.91662e-11
IKEDILTNSTEASER	1	ETAA1_HUMAN	1.0129e-11
IKGKPVLELPER	1	HLTF_HUMAN	4.83177e-15
IKKPEGKPDQK	1	MATR3_HUMAN	3.09152e-10
ILDDDTIITTLENLKR	1	DYHC1_HUMAN	1.12494e-13
ILDDIFASLVQNK	1	KDM3A_HUMAN	3.08097e-11
ILEQEEEEEQAGKPGEPSKKEEGR	1	SRRT_HUMAN	1.21806e-21
ILFQEFR	1	MYH14_HUMAN	5.9259e-10
ILIQERYEK	1	SF3A1_HUMAN	5.21982e-11
ILITKESPQDSAITR	1	RBGP1_HUMAN	5.29497e-16
ILKEEQELYQK	1	MYO6_HUMAN	2.35246e-14
ILLTQENPFFR	1	NSUN2_HUMAN	1.22162e-12
ILNLLSPSDGER	1	TF3C3_HUMAN	7.86696e-11
ILPWSTFR	1	RPB1_HUMAN	4.72569e-11
ILQDSLGGNC+57.021R	1	KIF5A_HUMAN	6.24706e-14
ILTSWEENDRVQC+57.021AGGPR	1	PP6R1_HUMAN	1.56932e-12
INFDALLK	1	BI1_HUMAN	1.59286e-10
INNLNVEENSSGDQR	1	MAGD1_HUMAN	1.25747e-12
IQAEVEAQLAR	1	MYO6_HUMAN	1.15805e-12
IQPEEKPVEVSPAVTK	1	SPG20_HUMAN	1.73714e-13
IQVKEEPVEEAEEEAPEASTAPK	1	ZBT21_HUMAN	7.88759e-16
IQVSSEKEAAPDAGAEPITADSDPAYSSK	1	K1967_HUMAN	2.66308e-18
IRELESQISELQEDLESERASR	1	MYH9_HUMAN	4.07332e-14
IRQLEEEKNSLQEQQEEEEEARKNLEK	1	MYH10_HUMAN	3.86726e-14
ISDLHRESVDHLTIPSR	1	SYIC_HUMAN	1.52044e-10
ISEAKEELKESK	1	MPP8_HUMAN	1.32951e-11
ISFLENNLEQLTK	1	KIF5A_HUMAN	1.36915e-16
ISLSTLQQQLGQPEK	1	TF3C3_HUMAN	9.40475e-15
ISNFLLEK	1	MYO1E_HUMAN	1.47336e-10
ISPKEEERKDESPATWR	1	MYPT1_HUMAN	4.39264e-14
ISQDADLK	1	RAI14_HUMAN	8.2995e-11
ITDQEASENHVAATGSHLC+57.021VLR	1	POP1_HUMAN	1.75576e-15
ITDVIIGFQAC+57.021C+57.021R	1	MYH9_HUMAN	3.30756e-17
ITFPSSQQEAQNR	1	CTF18_HUMAN	2.05763e-14
ITNDFYPEEDGKTK	1	EIF3B_HUMAN	9.10443e-16
ITPELLTR	1	HXK1_HUMAN	2.40824e-10
IVEDAPPIDLQAEAQHASGEVEEPPR	1	RPB2_HUMAN	6.65742e-10
IVEIPFNSTNK	1	AT1A1_HUMAN	1.10992e-10
IVPGQFLAVDPK	1	SF3B3_HUMAN	3.5863e-11
IVSAGEQQSPQPVSSALSWPITGGR	1	L2GL1_HUMAN	1.50898e-10
IYADTFGDINYQEFAKR	1	U5S1_HUMAN	3.89911e-21
IYDDDFFQNLDGVANALDNVDAR	1	UBA1_HUMAN	8.31519e-16
IYKTLKKDEDIPLFPVQTK	1	DDX24_HUMAN	1.36498e-09
IYQSVKNEGR	1	HLTF_HUMAN	9.04576e-12
IYSHSLLPVLR	1	PUR2_HUMAN	4.90692e-14
KAEEEVAAAYADELVR	1	RN216_HUMAN	5.85508e-12
KAEGEPQEESPLKSK	1	BCLF1_HUMAN	1.08841e-12
KAGEEVIAGPERENDVPLVVRPK	1	GASP2_HUMAN	2.68324e-11
KAGKLDPHLVLDQLR	1	MYH9_HUMAN	1.00917e-10
KANMASSSQRKRMSPK	1	CETN2_HUMAN	1.31893e-09
KC+57.021QGITAPIEAQVR	1	RBM5_HUMAN	2.20629e-12
KC+57.021QKESEQNK	1	CE85L_HUMAN	1.65645e-10
KFDQLLAEEK	1	MYH10_HUMAN	2.22116e-12
KFDQLLAEEKAAVLR	1	MYH14_HUMAN	6.55654e-17
KFDQLLAEEKTISAK	1	MYH9_HUMAN	6.08238e-17
KFYPLEIDYGQDEEAVK	1	PARP1_HUMAN	3.09757e-16
KGAGDGSDEEVDGKADGAEAKPAE	1	MYH9_HUMAN	1.2564e-17
KGLSEDVSISK	1	U5S1_HUMAN	3.52224e-13
KHKEDKDDRRHRDDKRDSK	1	PR38B_HUMAN	2.77621e-11
KIFSIPDEKETR	1	UBP15_HUMAN	1.0302e-14
KIHEEFSEHALLR	1	RRP44_HUMAN	1.0834e-16
KIIAKGEELLSPLNLEQAAYAR	1	MYO1C_HUMAN	1.1208e-10
KINNLNVEENSSGDQR	1	MAGD1_HUMAN	1.85595e-16
KIPEFEVENSPLSDVAK	1	HAUS6_HUMAN	1.80145e-14
KIPEFEVENSPLSDVAKNTESSAFGGSLPAKK	1	HAUS6_HUMAN	4.74259e-18
KIYQSVKNEGR	1	HLTF_HUMAN	1.55057e-13
KKKDPNAPKRPPSGFFLFC+57.021SEFR	1	HMGB3_HUMAN	9.65675e-10
KKLDAQVQELHAK	1	MYH10_HUMAN	4.56281e-14
KKMEDSVGC+57.021LETAEEVKR	1	MYH9_HUMAN	3.9021e-19
KKVDDDLGTIESLEEAKK	1	MYH10_HUMAN	1.64276e-16
KLDAQVQELHAK	1	MYH10_HUMAN	9.02807e-16
KLIVDSVKELDSK	1	RAD21_HUMAN	6.16489e-13
KLKDAIEEK	1	MYO1B_HUMAN	1.3354e-11
KLLEDTLFPSSK	1	CHAP1_HUMAN	4.74572e-10
KLLEVTADLAER	1	SMTN_HUMAN	1.13986e-11
KLLKDAEALSQRLEEK	1	MYH10_HUMAN	2.79285e-14
KLLSSGFDIDTPDDFGR	1	ANR28_HUMAN	5.20752e-13
KLQAQMKDYQR	1	MYH10_HUMAN	5.06254e-11
KLQKDLEGLSQR	1	MYH9_HUMAN	5.69628e-15
KLQKDLEGLSQRHEEK	1	MYH9_HUMAN	4.11319e-12
KLQRELDDATEANEGLSREVSTLK	1	MYH10_HUMAN	2.81604e-13
KLQSLEQEKGR	1	NEB2_HUMAN	4.92145e-14
KLTALEINQITR	1	WDR35_HUMAN	2.05525e-11
KLVPLDYGEDDKNATK	1	RBM25_HUMAN	8.02161e-14
KMEDSVGC+57.021LETAEEVKR	1	MYH9_HUMAN	5.36358e-17
KMEEEILLLEDQNSK	1	MYH10_HUMAN	2.49622e-13
KMQQNIQELEEQLEEEESAR	1	MYH9_HUMAN	2.71228e-13
KPDKDNRC+57.021RYILK	1	NALP2_HUMAN	1.2445e-09
KPEGKPDQKFDQKQELGR	1	MATR3_HUMAN	3.0311e-20
KQELEEIC+57.021HDLEAR	1	MYH9_HUMAN	2.46723e-17
KQELEEILHDLESR	1	MYH10_HUMAN	1.37942e-12
KQHQEVISVYR	1	RAI14_HUMAN	7.10063e-15
KQKKFDQLLAEEK	1	MYH10_HUMAN	7.93332e-14
KQLQDIATLADQR	1	IPO7_HUMAN	1.07987e-11
KQLQDIATLADQRR	1	IPO7_HUMAN	5.9981e-12
KQLQVELQSR	1	RAI14_HUMAN	1.9631e-11
KQQAIELTQEEPYSDIIATPGPR	1	RAD21_HUMAN	1.18702e-14
KQQAMWRVPSDLK	1	TRI37_HUMAN	9.24348e-10
KQQQLSALK	1	MYH10_HUMAN	8.80286e-12
KREESYLSNSQTPER	1	HAUS6_HUMAN	8.93559e-13
KSDTNEWNKNDDRLLQAVENGDAEK	1	RAI14_HUMAN	3.37323e-21
KSLEDVTAEYIHK	1	RAI14_HUMAN	1.80835e-11
KTDYDTREYSSSKRRDEKNELTRRKDSPSR	1	RBBP6_HUMAN	8.74364e-10
KTLEEEAKTHEAQIQEMR	1	MYH9_HUMAN	1.08972e-12
KTTLQVDTLNAELAAERSAAQK	1	MYH10_HUMAN	2.04211e-18
KTTLQVDTLNAELAAERSAAQKSDNAR	1	MYH10_HUMAN	2.21821e-12
KVDDDLGTIESLEEAKK	1	MYH10_HUMAN	1.105e-12
KVEAQLQELQVK	1	MYH9_HUMAN	3.8427e-15
KVEAQLQELQVKFNEGER	1	MYH9_HUMAN	4.16935e-17
KVEEEGSPGDPDHEASTQGR	1	OGFR_HUMAN	1.59334e-12
KVEPPTPQEPGPAK	1	MPRIP_HUMAN	8.54356e-15
KVFIQHITLSDEER	1	HLTF_HUMAN	8.14008e-12
KVPQVSTPTLVEVSR	1	ALBU_HUMAN	1.65917e-11
KVVASFPR	1	DNA2_HUMAN	3.40541e-10
KYEAFLQR	1	MYO1C_HUMAN	3.04831e-11
KYRDQFTDQQKLIYEEK	1	MYO1B_HUMAN	4.07042e-11
LAALADQWQFLVQK	1	SPTN1_HUMAN	1.57877e-10
LAC+57.021DVDQVTR	1	PRKDC_HUMAN	1.30712e-13
LAEILYYK	1	RBL1_HUMAN	1.635e-10
LAEKDKELRLEK	1	CCD11_HUMAN	6.06056e-10
LAELC+57.021GVLK	1	IPO4_HUMAN	8.55216e-12
LAEPYGKIK	1	MATR3_HUMAN	2.4286e-10
LAEYFIGDVFAAR	1	XPO6_HUMAN	8.52131e-14
LAGSLVTQAPISAR	1	TTI1_HUMAN	2.83309e-17
LALGIPLPELR	1	PYR1_HUMAN	5.02157e-11
LALLEPVFPIAC+57.021HR	1	MPP8_HUMAN	8.89675e-16
LANLINAEER	1	MSH6_HUMAN	6.43566e-13
LANLPEEVIQK	1	MSH6_HUMAN	9.91039e-10
LAPVPSPEPQKPAPVSPESVK	1	CHAP1_HUMAN	3.78548e-17
LAQAEEQLEQETR	1	MYH14_HUMAN	1.13988e-14
LAQPAPELAVFQK	1	OFD1_HUMAN	7.7783e-15
LAQPAPELAVFQKELR	1	OFD1_HUMAN	1.20093e-17
LATPELLETAQALER	1	MET13_HUMAN	5.22773e-10
LAVEALSSLDGDLAGRYYALK	1	KCRB_HUMAN	4.40291e-11
LC+57.021YVALDFEQEMATAASSSSLEK	1	ACTB_HUMAN	2.54488e-11
LDDDGLPFIGAK	1	RPA2_HUMAN	1.47545e-15
LDESFLVSWTK	1	HXK2_HUMAN	4.41277e-15
LDIQDKDGDTPLHEALR	1	MIB1_HUMAN	4.49252e-14
LDQPMTEIVSR	1	UBA1_HUMAN	5.19639e-12
LEASELFKDK	1	MYO1B_HUMAN	3.87159e-13
LEDLATLIQKIYR	1	MYO1B_HUMAN	4.8255e-10
LEEEQIILEDQNC+57.021KLAK	1	MYH9_HUMAN	5.22788e-13
LEKQLLEEK	1	RAI14_HUMAN	1.24091e-10
LELVEKLFAEDTEAK	1	HIF1A_HUMAN	2.09417e-14
LEPNPESLELSFTMPQIQDQTPSPSDGSTR	1	HIF1A_HUMAN	3.75173e-22
LETADAPARLEYYENAR	1	IRS4_HUMAN	1.56506e-12
LFAKPPPVIKVESR	1	DHX37_HUMAN	1.86327e-14
LFC+57.021WIVTR	1	MYO1D_HUMAN	5.04868e-10
LFENKENLPSSQK	1	N4BP1_HUMAN	1.9617e-10
LFETQESGDLNEELVK	1	MIB1_HUMAN	7.50491e-16
LFEVPDPNKPQK	1	IQEC1_HUMAN	3.57114e-12
LFGLAQR	1	NFKB2_HUMAN	1.05443e-09
LFLLQDSGR	1	WDR6_HUMAN	3.97356e-10
LFSWIVNR	1	MYO3B_HUMAN	1.04371e-11
LFSWLVNR	1	MYO1B_HUMAN	1.04371e-11
LGAEPFPLRLPQR	1	F115A_HUMAN	5.81751e-11
LGAQTPVGVSTLEPGQTLLPR	1	FARP2_HUMAN	2.68488e-12
LGC+57.021FNLFSK	1	DEN2C_HUMAN	5.14379e-12
LGEFFQTKYDWDLLAAR	1	U5S1_HUMAN	2.63655e-14
LGETTLEEWKR	1	F115A_HUMAN	2.50674e-14
LGGNNTSEKADGLSK	1	HLTF_HUMAN	1.27481e-15
LGGNNTSEKADGLSKDASR	1	HLTF_HUMAN	1.77295e-18
LGLDPTQEDC+57.021VATHR	1	HXK2_HUMAN	3.00105e-20
LGLERNPQSYLYLVK	1	MYO1C_HUMAN	7.05392e-10
LGLGGNAPVSIPQQSQSVK	1	ADNP_HUMAN	1.05366e-09
LGLVGVNLTLDGVK	1	ACLY_HUMAN	1.29966e-09
LGLVSPESMDNYSHFHELR	1	RAI14_HUMAN	6.80418e-24
LGQLEEELEEEQSNSELLNDRYRK	1	MYH14_HUMAN	1.23125e-10
LGSSGLGSASSIQAAVR	1	HUWE1_HUMAN	6.49929e-13
LGTDEISPR	1	MYO1C_HUMAN	8.148e-12
LGTPQQIAIAR	1	CYFP1_HUMAN	2.85803e-12
LGTSVSER	1	NEB2_HUMAN	2.44247e-10
LGVDLDAQTWR	1	PUR2_HUMAN	1.22939e-13
LHLSSPDNFR	1	MYO6_HUMAN	2.28859e-11
LHSSASPSAQQYDASSAVLLDNLPGVR	1	INTU_HUMAN	1.33572e-10
LIGPLSHSILTEAIK	1	POP1_HUMAN	1.28221e-12
LIKDYQQKEIEFLKK	1	NEB2_HUMAN	6.8673e-16
LILEGQDPFQR	1	UBP38_HUMAN	1.0556e-12
LINKPGPDTFPDYGDVLR	1	DAXX_HUMAN	2.65047e-13
LIVAYVDDLDRR	1	TCRG1_HUMAN	1.03557e-09
LKDC+57.021IELFTTK	1	UBP15_HUMAN	9.07961e-12
LKDETLQPFFEGLLPR	1	CWC22_HUMAN	1.57547e-11
LKESVKEKEK	1	RAI14_HUMAN	2.3275e-10
LKESVKEKEKVHSEVVQIR	1	RAI14_HUMAN	7.4217e-19
LKKEEKTRQELEK	1	MYH10_HUMAN	2.14427e-11
LKKLEEEQIILEDQNC+57.021KLAK	1	MYH9_HUMAN	1.1152e-14
LKLSNDEIKR	1	DAAM1_HUMAN	5.79671e-12
LKNVQSETKGR	1	HLTF_HUMAN	2.30983e-13
LKQVEDEKNSFR	1	MYH9_HUMAN	4.49594e-16
LKSLEAEILQLQEELASSER	1	MYH10_HUMAN	3.61905e-10
LLADELISPKDIDPVQR	1	KPBB_HUMAN	1.27897e-11
LLAVAIGADC+57.021TYPELTDK	1	RRP44_HUMAN	9.97582e-20
LLC+57.021HLTPSIYTEFPDETLR	1	INT3_HUMAN	5.812e-14
LLDQC+57.021IQDQEHPAIR	1	RNBP6_HUMAN	7.37598e-17
LLEC+57.021PHLNVR	1	IPO4_HUMAN	1.08898e-13
LLEDRIAEFTTNLTEEEEK	1	MYH9_HUMAN	6.09841e-11
LLEEALLR	1	PRKDC_HUMAN	9.47573e-10
LLEEDTPR	1	SVIL_HUMAN	5.80268e-10
LLELEQDASSAK	1	WAPL_HUMAN	7.35744e-15
LLEVTADLAER	1	SMTN_HUMAN	2.67794e-12
LLFQQLVSR	1	TICRR_HUMAN	1.11189e-11
LLGLGVTDFSR	1	MYH14_HUMAN	3.86787e-13
LLGNTFVALSDLR	1	BAG6_HUMAN	1.61177e-14
LLGPSLTSTTPASSSSGSSSR	1	SMTN_HUMAN	6.03784e-19
LLHDLQIGEK	1	RBM25_HUMAN	6.85954e-10
LLIYETEAK	1	RBM25_HUMAN	3.00968e-11
LLIYETEAKK	1	RBM25_HUMAN	6.69032e-13
LLLSTSLDAKDELEERLER	1	INT3_HUMAN	5.82385e-14
LLLVEPSRNDLLLR	1	ORC1_HUMAN	3.69521e-11
LLNETLGEVGSPGLLFYSLR	1	IPO4_HUMAN	1.49055e-12
LLNNAFEELVAFQR	1	MCM3_HUMAN	1.37074e-09
LLPALAAR	1	HEAT2_HUMAN	5.74995e-10
LLPIDGANDLFFQPPPLTPTSK	1	NCOAT_HUMAN	9.76031e-10
LLPPLLQIVC+57.021K	1	IPO4_HUMAN	7.90822e-11
LLQAVENGDAEK	1	RAI14_HUMAN	1.97799e-15
LLQELVEDKTR	1	AMRA1_HUMAN	5.57786e-13
LLQHGINADDKRLQDIR	1	IPO9_HUMAN	7.52918e-16
LLQNVAR	1	INT3_HUMAN	9.4041e-10
LLSDFLDSEVSELRTGAAEGLAK	1	CND3_HUMAN	4.17446e-11
LLSGPKETPAAQSPTRGPSDTK	1	SMTN_HUMAN	2.04457e-16
LLSGPKETPAAQSPTRGPSDTKR	1	SMTN_HUMAN	2.25691e-15
LLSSGFDIDTPDDFGR	1	ANR28_HUMAN	2.18988e-19
LLYPLGGQTNLR	1	NU188_HUMAN	5.69509e-10
LMEDRIAEC+57.021SSQLAEEEEKAKNLAK	1	MYH10_HUMAN	7.45429e-13
LNITAENDC+57.021R	1	XPO6_HUMAN	7.47108e-12
LNIWGEAR	1	TF3C1_HUMAN	1.88116e-11
LNPVTTDEDLEIIFSR	1	PPIL4_HUMAN	7.15488e-10
LNQPQPDFTK	1	MYO1D_HUMAN	3.71064e-11
LPAALEQVR	1	NBR1_HUMAN	9.52087e-12
LPLFDSVR	1	INT1_HUMAN	8.5085e-10
LPPNTNDEVDEDPTGNK	1	SF3B3_HUMAN	1.71674e-10
LPVLAGC+57.021LK	1	PRKDC_HUMAN	9.34755e-10
LQAFGFC+57.021EYKEPESTLR	1	RBM25_HUMAN	1.5035e-16
LQAILEDIQVTLFTRASEDLK	1	SYEP_HUMAN	3.77516e-14
LQANWNRAEEENEFQIPGR	1	SPG20_HUMAN	2.05361e-10
LQDEDASSTQQRR	1	R3HD1_HUMAN	5.56403e-10
LQEKLSPPYSSPQEFAQDVGR	1	TIF1B_HUMAN	1.62324e-17
LQELEANPPSDVYLSSR	1	KDM1A_HUMAN	1.97427e-12
LQELEGAVK	1	MYH10_HUMAN	8.791e-12
LQLEKVTAEAK	1	MYH10_HUMAN	3.10555e-14
LQLEKVTTEAK	1	MYH14_HUMAN	2.19418e-14
LQNELDNVSTLLEEAEK	1	MYH10_HUMAN	1.46099e-13
LQPSSSPENSLDPFPPR	1	ATX2L_HUMAN	6.89459e-13
LQQELDDLTVDLDHQRQVASNLEK	1	MYH10_HUMAN	1.15717e-12
LQRELDDATEANEGLSR	1	MYH10_HUMAN	8.71968e-14
LQRELDDATEANEGLSREVSTLK	1	MYH10_HUMAN	2.19294e-15
LQRELDDATEANEGLSREVSTLKNR	1	MYH10_HUMAN	3.80148e-12
LQSIVAGLK	1	RBL1_HUMAN	2.078e-11
LQTFLSK	1	TF3C1_HUMAN	1.13217e-09
LQTSSVLVSGLR	1	UBA1_HUMAN	1.30948e-12
LQVEELLKEVR	1	NOL6_HUMAN	6.51718e-14
LQYEGIFIK	1	SF3A1_HUMAN	6.61819e-11
LREDENAEPVGTTYQKTDAAVEMKR	1	DREB_HUMAN	2.45021e-17
LRRGDLPFVVPR	1	MYH9_HUMAN	1.35889e-10
LRSDDIYNQVSAYPLPEHR	1	STRUM_HUMAN	1.54046e-15
LRYHDEADQSALQR	1	TF3C1_HUMAN	3.81985e-13
LRYQQHLEQKEQQR	1	WDR47_HUMAN	1.986e-12
LSDETLLEISKR	1	HXK2_HUMAN	1.35694e-14
LSDLLTDFVQC+57.021IPK	1	UBP38_HUMAN	1.64072e-10
LSENAGIQSLLLSKISQDADLKTPTKPK	1	RAI14_HUMAN	2.88732e-11
LSFISVGNK	1	MYO6_HUMAN	4.7455e-12
LSFISVGNKFK	1	MYO6_HUMAN	7.88528e-13
LSLPQNETVADTTLTK	1	EMAL4_HUMAN	3.88822e-11
LSPPYSSPQEFAQDVGR	1	TIF1B_HUMAN	8.5058e-14
LSQVSDSVSGQTVVDPK	1	PRP6_HUMAN	3.9387e-10
LSSLSSQTEPTSAGDQYDC+57.021SRDQR	1	K1671_HUMAN	1.58053e-10
LSSSLDNKEKEKDSKGTR	1	MYPT1_HUMAN	8.51977e-10
LSTQSNSNNIEPAR	1	TRIPC_HUMAN	1.21736e-12
LTAQFVAR	1	SF3A1_HUMAN	2.51555e-11
LTKDFSALESQLQDTQELLQEENR	1	MYH9_HUMAN	6.50616e-12
LTPEEKNDVSENNR	1	MPP8_HUMAN	9.20012e-12
LTPIDRVFTR	1	MSH6_HUMAN	8.7936e-13
LTTDPDLILEVLR	1	LARP4_HUMAN	1.36156e-09
LTVNPGTK	1	PARP1_HUMAN	2.37327e-11
LVEKLSLPQNETVADTTLTK	1	EMAL4_HUMAN	1.49319e-17
LVEQYTK	1	SF3A1_HUMAN	2.68178e-10
LVGDFTHDQSISQK	1	NU205_HUMAN	2.92563e-17
LVGILDILDEENR	1	MYO6_HUMAN	3.0366e-11
LVPLDYGEDDKNATK	1	RBM25_HUMAN	8.47747e-12
LVWVPSDK	1	MYH9_HUMAN	1.00598e-11
LVYILNRDAAAR	1	SF3B3_HUMAN	9.075e-10
LWGDIYFNPK	1	U5S1_HUMAN	1.11562e-14
LYAESDYDAFAPYPVPEIR	1	DHX34_HUMAN	3.71074e-10
LYDLNHNEIGELIR	1	U520_HUMAN	5.77777e-17
LYIWSGR	1	HCFC1_HUMAN	2.33523e-10
LYLVDLAGSEKVSK	1	KIF5A_HUMAN	2.40144e-17
LYNVVVDTEVTGK	1	SMC2_HUMAN	1.59218e-12
LYRTTLSQTK	1	MYO1B_HUMAN	2.80201e-12
MAPTPIPTRSPSDSSTASTPVAEQIER	1	DREB_HUMAN	1.01208e-15
MERPDNC+57.021SEEMYR	1	RET_HUMAN	4.8782e-10
MHRLEFFPK	1	CP19A_HUMAN	8.00905e-10
MQIFVKTLTGK	1	RL40_HUMAN	2.27928e-14
MQQNIQELEEQLEEEESAR	1	MYH9_HUMAN	5.52006e-15
MQRADSEQPSKRPR	1	SAMH1_HUMAN	3.03301e-10
NAEAVLQSPGLSGK	1	FLII_HUMAN	2.6457e-12
NAEQYKDQADK	1	MYH9_HUMAN	2.12035e-11
NAFDLFKLTPEEKNDVSENNR	1	MPP8_HUMAN	8.73008e-14
NAITSSYSSTR	1	P121A_HUMAN	6.27475e-14
NAQNPSLHHPR	1	UBR5_HUMAN	3.46769e-13
NC+57.021ISTVVHQGLIR	1	PRKDC_HUMAN	1.53643e-14
NC+57.021PPSPLPLISK	1	MA7D3_HUMAN	2.54938e-12
NDFGNFFGSAVTKPSSSVTPR	1	Z3H7A_HUMAN	6.24125e-18
NDLYYNTITNFSEK	1	HLTF_HUMAN	4.92571e-18
NDVVEALTGSAASR	1	OFD1_HUMAN	2.80871e-11
NELEIPGQYDGR	1	PRKDC_HUMAN	3.71032e-10
NELKEIC+57.021ELTGIDQSVLER	1	MYO1B_HUMAN	7.11585e-16
NFILDQC+57.021NVYNSGQR	1	HNRL2_HUMAN	3.31688e-17
NFYVEVPELAK	1	DDX46_HUMAN	4.24323e-10
NGDYLC+57.021VK	1	EIF3B_HUMAN	3.80965e-12
NGETVPIDEQFDKEK	1	KINH_HUMAN	4.4768e-16
NGHLAVVAPR	1	MYO1C_HUMAN	1.29747e-10
NGLVKKGKEQNTQR	1	HIF1A_HUMAN	2.67015e-15
NGPEFEAR	1	SF3A1_HUMAN	2.46542e-11
NGPSSSPFSSPASSR	1	P121A_HUMAN	1.6587e-11
NGSEADIDEGLYSR	1	UBA1_HUMAN	5.34989e-16
NIEPTEYIDDLFKLNSK	1	RPGF6_HUMAN	1.13347e-11
NITNEVLQTK	1	STIL_HUMAN	2.98064e-11
NITVFVPQWR	1	N4BP1_HUMAN	5.6176e-12
NKGPVSIK	1	SF3A1_HUMAN	3.93833e-11
NKGVYSSTNELTTDSTPK	1	N4BP1_HUMAN	1.52276e-16
NLDIERPTYTNLNR	1	TBA1A_HUMAN	2.92816e-10
NLEISIDTLMAK	1	MYO6_HUMAN	3.58133e-14
NLELSPEGEEQESLLQPDQPSPEFTFQYDPSYR	1	GASP2_HUMAN	4.82727e-14
NLEQFAR	1	DDX24_HUMAN	2.85471e-10
NLFNQELLSPSKR	1	TICRR_HUMAN	1.3122e-11
NLFNVVDC+57.021K	1	EIF3B_HUMAN	1.01866e-12
NLIDEDGNNQWPEGLK	1	IPO5_HUMAN	1.66613e-13
NLPEEYELK	1	MSH6_HUMAN	1.42837e-11
NLPIYPLDIVR	1	PTN3_HUMAN	1.34492e-10
NLPIYSEEIVEMYKGK	1	MYH9_HUMAN	1.75803e-17
NLPIYSENIIEMYR	1	MYH10_HUMAN	4.06732e-16
NLQC+57.021AESTTC+57.021QAGAR	1	GCP5_HUMAN	2.27345e-15
NLQQELETQNQK	1	KIF23_HUMAN	1.1986e-11
NLQQELETQNQKLQR	1	KIF23_HUMAN	1.23005e-11
NLSADQWR	1	NCKP1_HUMAN	4.45983e-11
NLSEEGLLR	1	TF3C1_HUMAN	1.855e-11
NNDLC+57.021YWVPELVR	1	SYIC_HUMAN	2.46592e-13
NNDLLYR	1	MYO1B_HUMAN	2.13606e-10
NNTEDKLYNLLLLR	1	UBP15_HUMAN	9.77251e-12
NPEVGLKPVWYSPK	1	SYEP_HUMAN	1.4528e-18
NPKTDKLVNER	1	AT1A1_HUMAN	3.55046e-14
NPQSYLYLVK	1	MYO1C_HUMAN	5.06717e-14
NPTIGDKFASR	1	RPA2_HUMAN	4.23082e-15
NQDDLTHKLADIVK	1	RPB1_HUMAN	4.38136e-14
NQIPRTPENLITEIR	1	HAUS6_HUMAN	2.5025e-12
NQLPLVVDAIC+57.021TR	1	ANFY1_HUMAN	9.28183e-12
NREELGFRPEYSASQLK	1	PARP1_HUMAN	7.94831e-15
NSEEEEEEKKKAAVVVSK	1	NOLC1_HUMAN	2.40632e-12
NSEPAGLETPEAK	1	SYEP_HUMAN	1.43104e-12
NSLQEQQEEEEEARKNLEK	1	MYH10_HUMAN	8.84504e-15
NSNVDSSYLESLYQSC+57.021PR	1	ZCCHV_HUMAN	1.06184e-14
NSNYC+57.021LPSYTAYK	1	UBP15_HUMAN	1.77325e-16
NSPGSQVASNPR	1	XRN2_HUMAN	4.96779e-16
NSPSNLSSSSDTGSVGGTYR	1	SI1L1_HUMAN	6.08092e-11
NSSNKPAVTTKSPAVKPAAAPK	1	NOLC1_HUMAN	3.0984e-11
NSSYFVEWIPNNVK	1	TBB2A_HUMAN	8.70182e-10
NSVTVLEKDTK	1	HAUS6_HUMAN	1.27114e-13
NTDQASMPENTVAQK	1	MYH10_HUMAN	4.92965e-10
NTESSAFGGSLPAK	1	HAUS6_HUMAN	5.73805e-16
NTHC+57.021SSLPHYQK	1	MATR3_HUMAN	5.33983e-11
NTIQWLENELNR	1	KINH_HUMAN	8.64112e-14
NTLEKFTASIQR	1	SMC4_HUMAN	4.62922e-10
NVALGNAIR	1	IPO4_HUMAN	1.36743e-10
NVLVESEHQVK	1	JAK1_HUMAN	1.04911e-11
NVSEELDRTPPEVSK	1	SF3B3_HUMAN	1.40409e-10
NVTIC+57.021PNPEDTC+57.021DFAR	1	BUB1B_HUMAN	5.53905e-15
NYDYSEPGR	1	UBP15_HUMAN	5.65875e-12
NYIYEDAYDKLSPENEPDLK	1	UBE3C_HUMAN	1.28256e-09
NYLEPGKEC+57.021VQPATK	1	AT2A2_HUMAN	1.13125e-18
NYSPRPESGTVSDAPQLK	1	EXO1_HUMAN	1.2301e-12
PAGPVQAVPPPPPVPTEPKQPTEEEASSK	1	SF3A1_HUMAN	7.40956e-12
PSKLEFLMRSTSKKTRKEDHARLR	1	RBFA_HUMAN	4.38498e-10
QAAPPIELDAVWEDIRER	1	PR40A_HUMAN	9.14289e-10
QADFVQTPITGIFGGHIR	1	UBP10_HUMAN	1.64683e-17
QAEETYENIPGQSK	1	IPO5_HUMAN	4.31551e-13
QAGVIYLK	1	IPO7_HUMAN	1.02524e-10
QAHDLSPAAESSSTFSFSGR	1	SVIL_HUMAN	1.53967e-11
QALAWMVSR	1	HLTF_HUMAN	6.11458e-13
QALVEFEDVLGAC+57.021NAVNYAADNQIYIAGHPAFVNYSTSQK	1	HNRPL_HUMAN	1.70033e-15
QAQGLQQELGGLHSALLR	1	INT2_HUMAN	4.09238e-17
QAQQERDELADEIANSSGKGALALEEK	1	MYH9_HUMAN	5.92438e-27
QAQQERDELADEIANSSGKGALALEEKRR	1	MYH9_HUMAN	2.84828e-12
QAQVFKPPPEGTR	1	DHX37_HUMAN	6.63455e-13
QAQVPLAAVIKPLAR	1	SC24C_HUMAN	7.36567e-15
QATKDAGVIAGLNVLR	1	HS71L_HUMAN	4.23072e-11
QATSISSETKNTLR	1	MSH6_HUMAN	2.48804e-17
QAVEQQIQSHRETHQK	1	KINH_HUMAN	5.65965e-13
QDEVLQAR	1	MYH14_HUMAN	7.13723e-11
QDIVLTTYNILTHDYGTK	1	HLTF_HUMAN	4.46352e-20
QDLQNALEESERNK	1	RAI14_HUMAN	5.79703e-13
QDTFSGTGFFPLDRETK	1	UBP15_HUMAN	1.71544e-18
QDVLNWLNEEKIIQR	1	PP6R3_HUMAN	8.70361e-12
QDVYDLLK	1	PSMD1_HUMAN	4.98623e-11
QEEELQAKDEELLKVK	1	MYH10_HUMAN	1.06342e-16
QEESQFHPLEWLAR	1	RN213_HUMAN	7.81832e-10
QERTNSELHNLR	1	CCD62_HUMAN	9.81198e-10
QESGYLIEEIGDVLLAR	1	ARHG1_HUMAN	1.12709e-12
QESTSVLLQQSEK	1	DSG2_HUMAN	2.93384e-16
QEVISELLVTEAAHVR	1	ARHG1_HUMAN	4.46136e-16
QFAALVASK	1	PSMD1_HUMAN	7.1421e-11
QFAAVLTR	1	IPO4_HUMAN	5.53747e-11
QFDAGTVNYEQPTKDGIDHSNIGNK	1	RBM5_HUMAN	2.96706e-10
QFLFRPWDVTK	1	UBA1_HUMAN	1.60138e-13
QFLPFLQR	1	SND1_HUMAN	6.23227e-10
QFNKLTEDKADVQSIIGLQR	1	TIF1B_HUMAN	3.6755e-10
QGAIVAVTGDGVNDSPALK	1	AT1A1_HUMAN	3.65127e-17
QGAIVAVTGDGVNDSPALKK	1	AT1A1_HUMAN	3.8771e-18
QGILGAQPQLIFQPHR	1	K1967_HUMAN	3.02291e-10
QGLETDNKELAC+57.021EVK	1	MYH10_HUMAN	2.44217e-19
QGSYSPALPLQPLGGHK	1	CO039_HUMAN	3.28502e-14
QGVFSSLNHIVEK	1	INT3_HUMAN	4.64623e-14
QGVTSVTC+57.021HGGYVYTTGR	1	WDR6_HUMAN	6.35991e-20
QHMSRMLSGGFGYSPFLSITDGNMPGTR	1	MLF2_HUMAN	2.23526e-10
QIIGPFQR	1	SMC1A_HUMAN	1.06045e-10
QILSLNYDDSTAAGR	1	STRUM_HUMAN	6.74877e-13
QINLSNIR	1	SND1_HUMAN	2.10984e-10
QINWTVLYR	1	RL24_HUMAN	5.14066e-13
QIVDAQAVC+57.021TR	1	PML_HUMAN	1.09982e-14
QIVGTPVNSEDSDTRQTSHLQAR	1	TDIF2_HUMAN	4.03606e-12
QIVTAGLGDHLAR	1	DHX37_HUMAN	2.65546e-16
QKEEESQQQAVLEQER	1	MYO6_HUMAN	1.37497e-12
QKEEESQQQAVLEQERR	1	MYO6_HUMAN	2.40864e-17
QKFNDSEGDDTEETEDYRQFR	1	BCLF1_HUMAN	2.87502e-12
QKHSQAVEELAEQLEQTK	1	MYH9_HUMAN	1.65011e-13
QKKFDQLLAEEKTISAK	1	MYH9_HUMAN	1.47083e-14
QKLQLEKVTTEAK	1	MYH14_HUMAN	1.31686e-16
QKLQYEGIFIK	1	SF3A1_HUMAN	9.14867e-12
QKQVEGLPELLDLNLAK	1	ANR32_HUMAN	6.54919e-11
QLAHQAQQQLEEEEEDTPVSPK	1	DHX34_HUMAN	6.85448e-13
QLASVILK	1	IPO9_HUMAN	6.95471e-10
QLDLLELER	1	SMBP2_HUMAN	6.71033e-11
QLDLLELERDAEVEER	1	SMBP2_HUMAN	1.87363e-13
QLEEAEEEAQR	1	MYH9_HUMAN	4.05308e-14
QLEEAEEEAQRANASR	1	MYH9_HUMAN	3.36167e-20
QLEEAEEEASR	1	MYH14_HUMAN	7.07657e-14
QLEEAEEEASRAQAGR	1	MYH14_HUMAN	2.34076e-13
QLEEEKNSLQEQQEEEEEAR	1	MYH10_HUMAN	3.48247e-18
QLEEEKNSLQEQQEEEEEARK	1	MYH10_HUMAN	1.06191e-10
QLEESVDALSEELVQLRAQEK	1	KINH_HUMAN	1.48608e-14
QLFHPEQLITGKEDAANNYAR	1	TBA1A_HUMAN	2.17192e-18
QLFLDVLDGTK	1	NU188_HUMAN	1.14145e-12
QLKDKADFC+57.021IIHYAGK	1	MYH10_HUMAN	1.41054e-15
QLLLTPNAVVIVEDAK	1	MYO1C_HUMAN	1.61359e-13
QLLLTSPVPGR	1	SRBD1_HUMAN	2.91318e-13
QLPLEPESPSGQVGPRPAPPQEESPSSEAK	1	MA7D1_HUMAN	6.1973e-16
QLQNQLAEC+57.021K	1	RAI14_HUMAN	1.42653e-13
QLQNQLAEC+57.021KKQHQEVISVYR	1	RAI14_HUMAN	1.27007e-15
QLVDTTVELANKVGAAEIISR	1	SF3B1_HUMAN	6.03172e-13
QLVTETLQQASR	1	EMSY_HUMAN	3.49423e-15
QLVVVLC+57.021ER	1	NU160_HUMAN	1.78119e-10
QLYEGC+57.021VDTALK	1	WDR35_HUMAN	1.55195e-15
QLYYFAQQNSGHFLR	1	IRF4_HUMAN	1.27035e-09
QNENEEENLDKEQTGNLK	1	DDX24_HUMAN	5.38765e-18
QNENEEENLDKEQTGNLKQELDDKSATC+57.021K	1	DDX24_HUMAN	1.04912e-24
QNRYDGQVAVFGSDLQEK	1	UBA1_HUMAN	8.25446e-15
QPAQNRESTPLASGPSSFQR	1	SMTN_HUMAN	1.00389e-13
QPTEEEASSKEDSAPSKPVVGIIYPPPEVR	1	SF3A1_HUMAN	3.65352e-11
QQAIELTQEEPYSDIIATPGPR	1	RAD21_HUMAN	3.96309e-16
QQEGGSQASVYTSATEGR	1	AMRA1_HUMAN	6.51265e-21
QQEILGVLVPR	1	TELO2_HUMAN	2.16645e-13
QQIDELRDSDSVC+57.021DSGVETSFR	1	NFKB1_HUMAN	5.87588e-10
QQLERQNKELK	1	MYH10_HUMAN	4.5318e-10
QQQLSALKVLQR	1	MYH10_HUMAN	3.83503e-13
QQSAQSQVSTTAENK	1	NAT10_HUMAN	1.17062e-10
QQSTPQAANSPPNLGAK	1	KDM3A_HUMAN	1.56349e-10
QRHATALEELSEQLEQAKR	1	MYH10_HUMAN	4.28328e-21
QRYEILTPNSIPK	1	MYH9_HUMAN	6.57934e-11
QSDDEVYAPGLDIESSLK	1	SF3A1_HUMAN	1.51179e-10
QSILNSLSR	1	NAT10_HUMAN	4.06616e-11
QSLETQYLQHR	1	SIK2_HUMAN	6.92556e-15
QTLC+57.021SLLPR	1	KPBB_HUMAN	7.15443e-11
QTLENERGELANEVK	1	MYH9_HUMAN	1.87225e-17
QTQIFTTYSDNQPGVLIQVYEGER	1	HS71L_HUMAN	9.37439e-13
QTTPESDFNLQALR	1	HAUS6_HUMAN	3.89791e-18
QTVAVGVIK	1	EF1A1_HUMAN	9.05911e-11
QTWPHWK	1	MYO1B_HUMAN	1.58713e-11
QVASNLEK	1	MYH10_HUMAN	8.6595e-11
QVDADLQPAGSLPHAPR	1	CTF18_HUMAN	4.74824e-16
QVDSTLAAYSK	1	ZN507_HUMAN	1.49468e-10
QVEDEKNSFR	1	MYH9_HUMAN	1.2028e-10
QVEDEKNSFREQLEEEEEAKHNLEK	1	MYH9_HUMAN	1.7289e-14
QVEEIFNLK	1	GTF2I_HUMAN	1.18239e-10
QVFPLFR	1	SMG8_HUMAN	4.84246e-10
QVREMEAELEDERKQR	1	MYH9_HUMAN	6.40732e-18
QVTLGAFGHEEEVISNPLSPR	1	KPBB_HUMAN	5.65566e-12
RDSFDDRGPSLNPVLDYDHGSR	1	MATR3_HUMAN	1.58349e-12
REKLYEC+57.021KKC+57.021QKKFSSGYQLILHHR	1	ZN573_HUMAN	2.58007e-10
RGAPPSSNIEDFHGLLPK	1	MATR3_HUMAN	2.87141e-20
RGHHNRLSSPISKRC+57.021R	1	BARD1_HUMAN	1.09922e-09
RHAEQERDELADEITNSASGK	1	MYH10_HUMAN	2.30779e-10
RIGIFGQDEDVTSK	1	AT2A2_HUMAN	1.54839e-16
RIQEEMEKER	1	MYO6_HUMAN	1.27022e-11
RKEEAKESPSAAGPEDKSQSK	1	MA7D1_HUMAN	3.5625e-16
RKGDEVDGVDEVAKK	1	PARP1_HUMAN	4.2971e-13
RKQQTLEAEEAK	1	DREB_HUMAN	4.94244e-13
RKQQTLEAEEAKRR	1	DREB_HUMAN	1.14549e-09
RKYEAFLQR	1	MYO1C_HUMAN	1.34447e-09
RLLSIKEAFR	1	CND3_HUMAN	1.33204e-09
RLVC+57.021C+57.021C+57.021QLYEVPDPNR	1	IQEC2_HUMAN	1.03185e-09
RLWGDIYFNPK	1	U5S1_HUMAN	1.65287e-12
RNAAPPPSNTEAPPGETRTEAGAETR	1	DDX24_HUMAN	2.87692e-11
RNAEQYKDQADKASTR	1	MYH9_HUMAN	7.61225e-10
RPPTAGSQFK	1	MYO1B_HUMAN	9.98578e-10
RPSNYPESYFQR	1	STRUM_HUMAN	1.09918e-12
RQEGGKAPASSLHTQEAGR	1	SVIL_HUMAN	7.76365e-15
RQLEEAEEEATR	1	MYH10_HUMAN	2.44985e-13
RQLEEAEEEATRANASR	1	MYH10_HUMAN	2.20597e-18
RQLEEAEEEATRANASRR	1	MYH10_HUMAN	7.90355e-11
RTDIFGVEETAIGK	1	SF3A1_HUMAN	5.45837e-15
RTEEGPTLSYGRDGR	1	MATR3_HUMAN	3.51849e-14
RVGQDPALPADTLLLGDGDAGSLTSASQR	1	CTF18_HUMAN	1.19106e-19
RVQFGVLSPDELKR	1	RPB1_HUMAN	3.54066e-10
RYAESSSKLEEDKDKK	1	RAI14_HUMAN	1.62896e-13
RYDQDLC+57.021YTDILFTEQER	1	U5S1_HUMAN	6.36102e-15
SAEIDSDDTGGSAAQK	1	KINH_HUMAN	1.54505e-12
SAEIDSDDTGGSAAQKQK	1	KINH_HUMAN	1.11021e-11
SAELSEDDLLSQYSLSFTKK	1	EXO1_HUMAN	5.84715e-16
SAGPSDHIDSSVTGVQR	1	N4BP1_HUMAN	4.51771e-22
SALLDEKR	1	MYH10_HUMAN	2.94533e-10
SALLDEKRRLEAR	1	MYH10_HUMAN	1.32263e-09
SAPEVTAPGAPAYR	1	MYO5A_HUMAN	6.65632e-10
SAQSLEYC+57.021AELLGLDQDDLR	1	MYO6_HUMAN	2.26088e-14
SASASPLTPC+57.021SVTR	1	MA7D1_HUMAN	8.80742e-12
SASLC+57.021AATLAAVLQR	1	HXK2_HUMAN	1.56874e-11
SATKDSLIIIDELGR	1	MSH2_HUMAN	2.45061e-10
SATLASIDAELQK	1	KINH_HUMAN	4.66111e-14
SATREPPYRVPRDDWEEKR	1	MATR3_HUMAN	1.16122e-09
SAVSPDLHITPIYEGR	1	PKP4_HUMAN	1.11786e-16
SDAYYC+57.021TGDVTAWTK	1	PARP1_HUMAN	2.9938e-19
SDLLLEGFNNYR	1	MYH10_HUMAN	7.53361e-15
SDPDHLAELVK	1	MYO6_HUMAN	6.97259e-11
SDPDHLAELVKR	1	MYO6_HUMAN	8.21683e-15
SDPDLETPWAR	1	WDR59_HUMAN	2.45286e-12
SDQNLQTALELTR	1	IPO7_HUMAN	2.8578e-15
SDQNLQTALELTRR	1	IPO7_HUMAN	1.19285e-10
SDSRAQAVSEDAGGNEGR	1	EIF3B_HUMAN	1.6521e-13
SDTIDTVSVPYVFR	1	RPA2_HUMAN	6.91926e-15
SDVASVNWSAPSQAFPR	1	TBCD_HUMAN	7.22729e-16
SEIPSPQSQLLEDAEANLVGR	1	NEB1_HUMAN	7.03931e-16
SEVSQVKREKENIQTLLK	1	RAI14_HUMAN	6.53458e-13
SFATASHRNTEEEGLKYK	1	BCLF1_HUMAN	4.97972e-17
SFDSASQVPNPAAAAIPR	1	CYTSA_HUMAN	7.44875e-15
SFIDTSRITVEFC+57.021KSFGDPAKPRAWSK	1	RBM19_HUMAN	4.74196e-10
SFQQC+57.021AGFIR	1	SRBD1_HUMAN	1.061e-13
SFQTGTNAR	1	SC24A_HUMAN	1.90842e-12
SFVEFILEPLYK	1	U5S1_HUMAN	3.13535e-13
SFYQFQHYR	1	SK2L2_HUMAN	3.02733e-14
SGAEGDDTGAPHSPQER	1	HEAT6_HUMAN	6.89226e-10
SGC+57.021KVDLGGFAGLFDLK	1	PUR2_HUMAN	7.99419e-11
SGEKPEADRNPPVLYHNSR	1	SMG8_HUMAN	1.016e-12
SGETVKHEISYR	1	CASC3_HUMAN	5.12535e-14
SGEVFDKDLSK	1	DAAM1_HUMAN	8.42066e-15
SGLKAVETELEYQK	1	DAAM1_HUMAN	9.23036e-13
SGLYVIDLTR	1	SIMC1_HUMAN	1.10477e-10
SGPQPTEVPGTPGPLNR	1	SHRM1_HUMAN	1.23125e-11
SGSC+57.021IGNLIR	1	DNA2_HUMAN	9.27191e-13
SGTQDIQPGPLFNNNADGVATDITSTR	1	ZCCHV_HUMAN	9.81917e-12
SGTYLQGTFR	1	RRP44_HUMAN	5.70087e-10
SGWIQGLR	1	BRAT1_HUMAN	7.5883e-11
SHSIFLINVKQENTQTEQK	1	KINH_HUMAN	1.35643e-13
SIDGSIVLPLAR	1	AT131_HUMAN	8.31929e-12
SIEAAIEFISK	1	LATS1_HUMAN	4.2417e-13
SIFDHIKLPQASK	1	BCLF1_HUMAN	6.77819e-15
SIFDYALR	1	PI3R4_HUMAN	1.19293e-10
SIIPTVGK	1	RBL1_HUMAN	4.95489e-10
SIPASDLPQVR	1	MYO1D_HUMAN	7.85754e-13
SIPDGSEKGDFIALDLGGSSFR	1	HXK1_HUMAN	1.72698e-13
SIPEDSELNTVTLPR	1	SENP6_HUMAN	1.88595e-11
SIPIC+57.021TLK	1	UBA1_HUMAN	4.14665e-10
SIREKQSDDEVYAPGLDIESSLK	1	SF3A1_HUMAN	1.06208e-11
SISPEWKQQLQQK	1	MYO1C_HUMAN	6.68133e-16
SITSTPLSGK	1	RAI14_HUMAN	3.07392e-12
SITSTPLSGKESVFFAEPPFKAEISSIR	1	RAI14_HUMAN	1.41576e-19
SIVLVSFVR	1	DNA2_HUMAN	6.9793e-11
SKENC+57.021VVDNIK	1	RPA2_HUMAN	5.8083e-12
SKLPKPVQDLIK	1	PARP1_HUMAN	1.778e-12
SKLTLDGDTVDSITPDKVR	1	DDHD1_HUMAN	8.09299e-15
SKNFSYNLQSATQPK	1	INVS_HUMAN	1.82085e-11
SKREQEVNILK	1	MYH9_HUMAN	3.8916e-10
SKREQEVNILKK	1	MYH9_HUMAN	9.37004e-10
SKVEETTEHLVTK	1	KIF11_HUMAN	8.94994e-16
SKYKASITALEAK	1	MYH9_HUMAN	1.44351e-12
SLANVEYDTYKPTFTNK	1	MORC4_HUMAN	2.44518e-15
SLC+57.021REEAETPAEATGKPQRDEAGPQR	1	KRI1_HUMAN	2.45271e-14
SLC+57.021SEAVPLLVK	1	RNBP6_HUMAN	1.90462e-13
SLDAKEPPSDLTR	1	HAUS6_HUMAN	2.63514e-14
SLDELEQK	1	TTI1_HUMAN	2.19348e-10
SLDLDSC+57.021TLSEILR	1	BAZ1A_HUMAN	3.33283e-10
SLDLEGLR	1	BRAT1_HUMAN	1.25071e-09
SLDQDPVVR	1	HS105_HUMAN	1.51379e-10
SLEDLC+57.021SQYDLTVR	1	RPC1_HUMAN	2.93408e-13
SLEQNIQLPAALLSR	1	MCM7_HUMAN	1.5707e-15
SLFPENLQADKK	1	MYO1E_HUMAN	2.13333e-15
SLGSAGPSGTLPR	1	IASPP_HUMAN	3.17994e-12
SLGTRPPHVFAIADK	1	MYO6_HUMAN	5.74722e-11
SLILTALQR	1	IPO4_HUMAN	1.34851e-10
SLLDGEGPQAVGGQDVAFSR	1	SPD2B_HUMAN	3.76581e-13
SLLPVKPVEIEIETPEQAK	1	XPC_HUMAN	5.32482e-16
SLNKQKENFK	1	RBM10_HUMAN	9.85422e-11
SLNPALDGLTC+57.021GLTSHDKR	1	WDR47_HUMAN	1.86604e-18
SLPIYSPEK	1	MYO1B_HUMAN	2.33596e-11
SLQALGEVIEAELR	1	SYFA_HUMAN	2.57809e-10
SLQVWQQTVDQR	1	CEP97_HUMAN	6.28806e-11
SLSEYNNFK	1	RPB1_HUMAN	3.04813e-11
SLTANPELIDR	1	RRP44_HUMAN	1.50555e-13
SLVEIADTVPK	1	IPO5_HUMAN	3.14324e-14
SLVFANSISC+57.021IK	1	DDX24_HUMAN	4.6706e-15
SLVFANSISC+57.021IKR	1	DDX24_HUMAN	5.6663e-16
SLVQGELVTASK	1	ADDA_HUMAN	9.25534e-15
SLYDEVAAQGEVVR	1	SYEP_HUMAN	3.04725e-13
SLYGDDLDPYYR	1	PAK7_HUMAN	8.30578e-10
SMEAEMIQLQEELAAAER	1	MYH9_HUMAN	1.86921e-18
SNDEEAFTFAR	1	CBS_HUMAN	1.00989e-13
SNDLAVLDASNQISVYK	1	ELP1_HUMAN	1.40058e-11
SPALKSPLQSVVVR	1	TR150_HUMAN	4.89259e-10
SPASPLNNQGIPTPAQLTK	1	KCTD1_HUMAN	1.24499e-14
SPGKAEAESDALPDDTVIESEALPSDIAAEAR	1	DDX24_HUMAN	3.4076e-19
SPNEEYTWEEDPLAGIIPR	1	KIF11_HUMAN	2.59954e-11
SPNVLSVALSQRTTVPEEELNPKILALQNAQR	1	HIF1A_HUMAN	2.01939e-12
SPPASPESWK	1	CHAP1_HUMAN	6.55515e-10
SPSDSSTASTPVAEQIER	1	DREB_HUMAN	2.48362e-21
SPTWFGIPR	1	GTF2I_HUMAN	8.02816e-12
SQAASILTK	1	SMC2_HUMAN	1.94107e-10
SQDKSLLDGEGPQAVGGQDVAFSR	1	SPD2B_HUMAN	6.3572e-19
SQESGYYDRMDYEDDRLR	1	MATR3_HUMAN	2.17601e-15
SQEVEDKTKEYELLSDELNQK	1	KINH_HUMAN	4.08425e-11
SQGVDC+57.021LVAPYEADAQLAYLNK	1	EXO1_HUMAN	6.26762e-13
SQISSVNSDVEALRR	1	MPRIP_HUMAN	3.85022e-11
SQIVIAAWYR	1	MYO1B_HUMAN	3.42749e-13
SQLVSQKEAIQPK	1	MYO5A_HUMAN	9.46752e-11
SQPELIEAHTC+57.021ER	1	TBCD_HUMAN	2.1166e-15
SQQDC+57.021SEYLR	1	UBP38_HUMAN	2.99668e-13
SQSFFAAAR	1	IRS4_HUMAN	1.0856e-09
SQTELPDEKIGK	1	POP1_HUMAN	2.03514e-11
SQVVLYTLLSQER	1	DNA2_HUMAN	3.12694e-14
SRNLEIKTDTAK	1	RRP44_HUMAN	9.26142e-10
SRPGSVVPTTLFQGIK	1	UBP33_HUMAN	7.63225e-10
SRPQGLTEAEQR	1	NFKB2_HUMAN	5.46419e-11
SRQLLLTPNAVVIVEDAK	1	MYO1C_HUMAN	2.09197e-14
SRVFQPPPPPPPAPSGDAPAEKER	1	NEB2_HUMAN	4.13202e-15
SSATLWNSPSR	1	MA7D1_HUMAN	2.36543e-13
SSEDATDDISSGNIPVLQK	1	MIB1_HUMAN	3.84982e-15
SSEDATDDISSGNIPVLQKDKDNTNVNADVQK	1	MIB1_HUMAN	1.02743e-11
SSEELLSALQK	1	MYO6_HUMAN	4.05399e-13
SSESELC+57.021IETPK	1	HUWE1_HUMAN	1.166e-12
SSFYPDGGDQETAK	1	BCLF1_HUMAN	9.8708e-14
SSGPTSLFAVTVAPPGAR	1	HNRPU_HUMAN	1.59675e-15
SSINDAAEFR	1	MYO1D_HUMAN	1.37764e-13
SSLQYSSPAPDGC+57.021GDQTLGDLLLTPTR	1	PUR2_HUMAN	1.52208e-11
SSQGTSYDSYR	1	GEMI4_HUMAN	2.41818e-12
SSQPSPTAVPASDSPPTKQEVK	1	MA7D1_HUMAN	1.70905e-10
SSQPSPTAVPASDSPPTKQEVKK	1	MA7D1_HUMAN	2.46369e-14
SSQQPVSEVSTIPC+57.021PR	1	PCM1_HUMAN	2.71682e-16
SSQYDKYFTSSR	1	TBD2B_HUMAN	1.17425e-16
SSSVGSSSSYPISPAVSR	1	PLEC_HUMAN	1.11607e-17
SSVVGGFVSHYLLEK	1	MYO6_HUMAN	5.89651e-15
SSYC+57.021SVIENMNKEK	1	RAI14_HUMAN	7.72681e-18
STAVPSAGDTAPEQDSVERR	1	CTF18_HUMAN	5.0921e-14
STEEAFEVFWR	1	KIF23_HUMAN	4.81791e-13
STEPSVTPDLLNFKK	1	MPRIP_HUMAN	2.42905e-10
STFREESPLR	1	BCLF1_HUMAN	2.30194e-13
STHGLAILGPENPK	1	PREP_HUMAN	2.63158e-10
STIFPLDGVVR	1	MCM3A_HUMAN	8.03885e-10
STLLFGQR	1	KINH_HUMAN	6.69624e-11
STLSQTVPSKGELSR	1	ANLN_HUMAN	6.45012e-13
STLVC+57.021PEC+57.021AK	1	UBP15_HUMAN	6.03848e-13
STPDGTEHGEFLALDLGGTNFR	1	HXK2_HUMAN	1.06699e-12
STSRIFLLTNNNLLLADQK	1	MYO1B_HUMAN	7.51913e-14
STTENFFLK	1	RBGP1_HUMAN	1.37834e-11
STVVPVPYEK	1	GTF2I_HUMAN	1.22091e-13
SVC+57.021LIGDKEQR	1	SMCA5_HUMAN	3.66037e-10
SVEPQDAGPLER	1	OGFR_HUMAN	4.36274e-13
SVFVSGFPR	1	STPAP_HUMAN	1.25162e-10
SVLADQGKSFATASHR	1	BCLF1_HUMAN	1.42132e-16
SVPNLTEGSLHEPGRQSVTLR	1	ANR27_HUMAN	3.02427e-15
SVPVPLQEAPQQRPVVPPR	1	SPD2B_HUMAN	8.58868e-14
SVYWENTLHTLK	1	NU107_HUMAN	3.5499e-12
SWPREESNTR	1	GASP2_HUMAN	1.28814e-11
SYELPDGQVITIGNER	1	ACTA_HUMAN	2.13673e-17
SYPSLTTK	1	U5S1_HUMAN	1.67435e-10
SYSPDGKESPSDKK	1	MATR3_HUMAN	9.8715e-15
TAEAGGVTGKGQDGIGSK	1	PARP1_HUMAN	1.77099e-15
TAEAGGVTGKGQDGIGSKAEK	1	PARP1_HUMAN	6.54484e-10
TAFHLAAAK	1	RAI14_HUMAN	1.16065e-12
TAHVTDQKEIC+57.021TFNSK	1	ETAA1_HUMAN	3.30207e-10
TALHYAAAQGC+57.021LQAVQILC+57.021EHK	1	RAI14_HUMAN	1.78931e-15
TALMLAC+57.021EIGSSNAVEALIKK	1	RAI14_HUMAN	4.82941e-11
TALNNTLDLSNVR	1	STRUM_HUMAN	1.31668e-13
TALNNTLDLSNVREQASR	1	STRUM_HUMAN	2.23163e-12
TAQDLSSPR	1	DDX20_HUMAN	3.39421e-12
TATITEPR	1	U5S1_HUMAN	4.42384e-11
TDFDKPDFKR	1	SRBD1_HUMAN	6.62331e-14
TDSPNFLC+57.021SVLPSHWRC+57.021NK	1	RUNX2_HUMAN	8.50206e-10
TEAGAVGEAGGAEDPGAAAGGSVR	1	SMG8_HUMAN	5.38859e-11
TEASKLVMSYVAAVC+57.021GK	1	MYO1A_HUMAN	2.70657e-14
TEEGPTLSYGRDGR	1	MATR3_HUMAN	4.04298e-16
TEFLSLLAK	1	MYO1E_HUMAN	1.0407e-10
TFEEALAR	1	CTF18_HUMAN	4.44892e-11
TFEEALARGDAASSPAPAASVGSSQGGAR	1	CTF18_HUMAN	1.54416e-18
TFSNVFGR	1	KDM3B_HUMAN	5.38631e-12
TGAEGAVLDEAK	1	KIF5A_HUMAN	1.05955e-15
TGAEIEPSAQAKPEKK	1	GASP2_HUMAN	8.04131e-16
TGIDQLVVTPISQAQAK	1	DHX8_HUMAN	9.3441e-12
TGKEYIPGQPPLSQSSDSSPTR	1	SYEP_HUMAN	2.12326e-14
TGLEDPER	1	MYH10_HUMAN	4.8591e-11
TGLEDPERYLFVDR	1	MYH10_HUMAN	4.84317e-16
TGQEYKPGNPPAEIGQNISSNSSASILESK	1	SYEP_HUMAN	5.13605e-15
TGSQRQEGGQEAAAPAR	1	SMBP2_HUMAN	1.17475e-10
THSTHPDDEDSGPYKHISPGDTK	1	RPB1_HUMAN	1.08809e-09
TIAQTTAPVSWKPQDSSEQPQEK	1	SVIL_HUMAN	9.02122e-14
TIEESEETLKNTK	1	SMC2_HUMAN	6.77593e-11
TIEESEETLKNTKEIQR	1	SMC2_HUMAN	6.02174e-11
TIETSPSLSR	1	FANCI_HUMAN	1.05876e-11
TIGGGDDSFNTFFSETGAGK	1	TBA1A_HUMAN	1.18421e-18
TILEEEITPTIQK	1	SMC2_HUMAN	1.61542e-14
TILSLMTR	1	ACLY_HUMAN	9.54056e-11
TISQLFAK	1	AMOT_HUMAN	7.24081e-11
TITLEVEPSDTIENVKAKIQDKEGIPPDQQR	1	RL40_HUMAN	7.59129e-19
TIVYWGIGR	1	MSH6_HUMAN	5.90722e-13
TKAQLDEWKAK	1	RBM25_HUMAN	2.63458e-14
TKIEEC+57.021VVC+57.021SDKK	1	MIB1_HUMAN	7.68089e-17
TKREQEVAELKK	1	MYH10_HUMAN	6.4721e-10
TKVEATKNETSAPFK	1	SYEP_HUMAN	4.17642e-15
TKVENGEGTIPVESSDIVPTWDGIR	1	DSRAD_HUMAN	1.21914e-09
TLASAGGPDNLVLLNPEK	1	ADDA_HUMAN	4.00039e-15
TLASAGGPDNLVLLNPEKYK	1	ADDA_HUMAN	1.59887e-17
TLDELGIHLTK	1	U5S1_HUMAN	4.54037e-14
TLDLPIYVTR	1	COPA_HUMAN	4.86921e-12
TLEEEAKTHEAQIQEMRQK	1	MYH9_HUMAN	4.41622e-13
TLEPQELAR	1	ATX2L_HUMAN	6.63564e-11
TLEVYLVR	1	UBP15_HUMAN	4.74282e-11
TLFATEDALEVRR	1	MYO1C_HUMAN	2.73295e-13
TLFQPQTGAYQTLAK	1	SC24C_HUMAN	3.78793e-12
TLGDFAAEYAK	1	PARP1_HUMAN	3.70515e-15
TLGFNLESGWGSGR	1	HLTF_HUMAN	1.03348e-18
TLGVDLVALATR	1	PYR1_HUMAN	3.29964e-14
TLGWEALLAR	1	PKN1_HUMAN	4.10479e-12
TLLGSQVDQR	1	TBD2B_HUMAN	2.75201e-13
TLLVSEVTR	1	SH3B4_HUMAN	1.85668e-11
TLPYFIR	1	XPO6_HUMAN	4.31925e-10
TLSDDLDEAAKEFQEK	1	NAT10_HUMAN	1.10852e-19
TLSDYNIQK	1	RL40_HUMAN	1.40432e-12
TLSSPSNRPSGETSVPPPPAVGR	1	ATX2L_HUMAN	2.06349e-10
TLTVQYR	1	SMBP2_HUMAN	1.99704e-10
TLVAHYPPVQVLFEK	1	MSH6_HUMAN	3.07533e-16
TLVEYFTQHGEVR	1	SMBP2_HUMAN	8.25802e-17
TMGFC+57.021YQILTEPNADPR	1	IPO7_HUMAN	2.28418e-11
TMNIKSATWK	1	HIF1A_HUMAN	1.33164e-14
TNIEPWVC+57.021ANIIR	1	SRBD1_HUMAN	1.70994e-11
TNNIFC+57.021SNPNHR	1	PML_HUMAN	6.82512e-14
TNTPVKEDWNVR	1	GTF2I_HUMAN	6.56618e-17
TPDGQYIYR	1	CTF18_HUMAN	3.2698e-13
TPENLITEIR	1	HAUS6_HUMAN	6.1329e-13
TPEQC+57.021PSVVSLLSESYNPHVR	1	PSMD1_HUMAN	3.50941e-19
TPETLLPFAEAEAFLKK	1	MA7D1_HUMAN	5.60074e-21
TPLDLAAFK	1	ANR28_HUMAN	3.82872e-12
TPLENLVLQAK	1	DHX30_HUMAN	3.36651e-14
TPSLTVFLLGQSAR	1	RPB1_HUMAN	2.44999e-11
TPSPSPSTALQQFR	1	EXO1_HUMAN	2.20994e-18
TPSPSPSTALQQFRR	1	EXO1_HUMAN	6.81493e-10
TPTQTNGSNVPFKPR	1	GTF2I_HUMAN	1.83136e-14
TPVEEVPAAIAPFQGR	1	SF3B3_HUMAN	4.69951e-11
TPVIDADKPVSSQLR	1	DYHC1_HUMAN	4.20342e-17
TQDEC+57.021ILHFLR	1	SMRC1_HUMAN	5.9955e-10
TQDGETALQLAIR	1	ANFY1_HUMAN	5.85099e-16
TQGELFLLLDSR	1	SKIV2_HUMAN	2.63945e-13
TQLEELEDELQATEDAKLR	1	MYH10_HUMAN	1.54682e-17
TQLQQNIEENKER	1	NEB1_HUMAN	2.85754e-13
TQLVWLVR	1	INT3_HUMAN	8.35864e-11
TQQAAQANITLQEQIEAIHK	1	SF3A1_HUMAN	2.49958e-14
TQTPNRKEWVTPK	1	PARP1_HUMAN	2.16871e-10
TSATQPWNR	1	TTI1_HUMAN	3.28263e-13
TSATWLALSR	1	AT1A1_HUMAN	2.46634e-13
TSDSPWFLSGSETLGR	1	UBR5_HUMAN	4.52671e-15
TSEFTAAFVGR	1	IPO9_HUMAN	2.80528e-15
TSEIYVHR	1	DDX24_HUMAN	1.21529e-11
TSESIC+57.021EINNNSEHGAK	1	ETAA1_HUMAN	1.08474e-09
TSFLDDAFRK	1	DYHC1_HUMAN	1.23167e-13
TSFLLNLR	1	MYO1C_HUMAN	1.09717e-10
TSFPLSESQTLLSSAPVPK	1	GON4L_HUMAN	1.05311e-15
TSIFWNDVKDPVSIEER	1	EIF3B_HUMAN	1.38131e-15
TSPASLDFPESQKSSR	1	CHAP1_HUMAN	9.29721e-18
TSQDNFETSTVARPIPK	1	MORC4_HUMAN	3.0569e-12
TSSIADEGTYTLDSILR	1	MYO5A_HUMAN	7.23916e-12
TSTFC+57.021GTPEFLAPEVLTDTSYTR	1	PKN1_HUMAN	1.00995e-09
TTDGVYEGVAIGGDR	1	ACLY_HUMAN	9.56579e-12
TTIAC+57.021SLGELPNLKEEDILNK	1	HAUS6_HUMAN	8.19872e-19
TTIVIC+57.021C+57.021SPSSYNESETK	1	KINH_HUMAN	2.13117e-15
TTLAHVIAR	1	CTF18_HUMAN	1.97681e-11
TTLQVDTLNAELAAERSAAQK	1	MYH10_HUMAN	4.1406e-14
TTNWQALLAR	1	PKN3_HUMAN	5.55548e-14
TTTVESSFVR	1	SMTN_HUMAN	1.23382e-13
TTYQIENFAQAFGSQFK	1	ZN281_HUMAN	2.40069e-10
TVAAEEC+57.021GSVVEPGR	1	ETAA1_HUMAN	1.70892e-11
TVEEVLGHFGVNESTGLSLEQVK	1	AT2A2_HUMAN	3.35404e-11
TVESGLEVAAAPSVTPQAGTALLAPFPTQR	1	HCFC1_HUMAN	2.47966e-11
TVFFESLER	1	UBA6_HUMAN	5.83755e-12
TVFSPTLPAAR	1	ZCCHV_HUMAN	1.80998e-11
TVGQLYK	1	MYH10_HUMAN	2.48645e-10
TVGVAFNQETGHWER	1	AMRA1_HUMAN	3.20603e-16
TVIKEGEEQLQTQHQK	1	RPB2_HUMAN	3.56902e-12
TVIPYQESETQAVPLPLPK	1	SSH2_HUMAN	6.31462e-15
TVLDPVTGDLSDTRTR	1	SF3B3_HUMAN	2.51579e-12
TVLFTNAR	1	SK2L2_HUMAN	1.62168e-11
TVLPFSQEFQR	1	CYFP1_HUMAN	5.57347e-11
TVQDALESLVAR	1	UBP10_HUMAN	4.19922e-15
TVRNDNSSRFGK	1	MYH13_HUMAN	2.95772e-15
TVSLLDENNVSSYLSK	1	PRKDC_HUMAN	7.67278e-16
TVTLGGDVFDPHGTLSGGAR	1	SMC2_HUMAN	6.48095e-14
TVTLPENEDELESTNR	1	RPB2_HUMAN	3.703e-11
TVVEALFQR	1	NU107_HUMAN	3.88306e-12
TVVNRDVPNETLQVEEDDRPELPWWK	1	IPO7_HUMAN	4.37226e-14
TVVQQPISESFLSLVR	1	Z518A_HUMAN	9.9233e-10
TWIPEVHDQK	1	DDX24_HUMAN	7.11032e-14
TYINPFVSFIDQR	1	SC24B_HUMAN	2.61287e-15
TYINPFVSFIDQRR	1	SC24B_HUMAN	9.2075e-11
TYINPFVSFLDQR	1	SC24A_HUMAN	2.61287e-15
TYINPFVSFLDQRR	1	SC24A_HUMAN	9.2075e-11
TYQDIQNTIKK	1	RPB1_HUMAN	2.73562e-15
VAAYDKLEK	1	MYH9_HUMAN	7.99675e-12
VAAYDKLEKTK	1	MYH9_HUMAN	4.29777e-15
VADNSFDAK	1	NOLC1_HUMAN	4.68312e-13
VADQLRDQLEKGNLR	1	MYH14_HUMAN	5.94965e-10
VAEAHVPNFIFDEFR	1	STRUM_HUMAN	2.2548e-12
VAGALVQNTEKGPNAEQLR	1	PP6R1_HUMAN	3.08402e-15
VAGGAAPSKPASAK	1	NOLC1_HUMAN	1.49793e-16
VAGPDEKGEDSRR	1	INVS_HUMAN	7.1499e-12
VAGQDGSVVQFK	1	SUMO2_HUMAN	1.37507e-16
VAIEHLDKISDSVLVDIKDTEPLIQTAK	1	TCPE_HUMAN	3.12052e-11
VALSEPQPER	1	SRRT_HUMAN	1.43473e-12
VAPEEHPVLLTEAPLNPK	1	ACTB_HUMAN	5.05883e-18
VASAGSAISNASGER	1	MIB1_HUMAN	7.3536e-17
VASLLGKK	1	RAI14_HUMAN	1.7455e-10
VASLTLHNK	1	RAI14_HUMAN	2.62892e-12
VASLTLHNKELQDKLQAKSPK	1	RAI14_HUMAN	1.34124e-18
VAVQGDVVR	1	SYEP_HUMAN	8.50341e-13
VC+57.021AYPDVIDPSAHETPKQPVVR	1	WDR47_HUMAN	5.96268e-12
VC+57.021STNDLKELLIFNK	1	PARP1_HUMAN	7.10188e-11
VDATADYIC+57.021K	1	ACLY_HUMAN	2.01438e-14
VDYKADEWLMK	1	MYH10_HUMAN	2.46079e-16
VEAQLQELQVK	1	MYH9_HUMAN	1.81182e-14
VEAQLQELQVKFNEGER	1	MYH9_HUMAN	6.68739e-17
VEEEEERC+57.021QHLQAEK	1	MYH9_HUMAN	4.17384e-16
VEEEEERNQILQNEK	1	MYH10_HUMAN	8.18171e-16
VELRPTTLSEER	1	CO039_HUMAN	2.37646e-15
VEQEKRKKQMEKK	1	GIMA4_HUMAN	1.20254e-10
VFFRPGK	1	MYO6_HUMAN	1.44867e-10
VFIQHITLSDEER	1	HLTF_HUMAN	5.4554e-17
VFIQHITLSDEERK	1	HLTF_HUMAN	3.12209e-18
VFLKHPSVKDDSDLEGR	1	INVS_HUMAN	1.34462e-16
VFQPPPPPPPAPSGDAPAEKER	1	NEB2_HUMAN	4.95386e-21
VFQSSTSQEQVYNDC+57.021AK	1	KINH_HUMAN	1.64113e-20
VFQSSTSQEQVYNDC+57.021AKK	1	KINH_HUMAN	2.59023e-14
VGAAEIISR	1	SF3B1_HUMAN	3.54958e-11
VGDVQGQESESQLPTK	1	VCIP1_HUMAN	6.99503e-13
VGDVQGQESESQLPTKIILTGQK	1	VCIP1_HUMAN	1.41576e-11
VGEFC+57.021HNR	1	UBA1_HUMAN	1.41951e-12
VGELSGDNYLRSPGGR	1	I17RA_HUMAN	4.86169e-12
VGFYDIEGTLGK	1	SIK2_HUMAN	3.96635e-16
VGGVGPADTHEPLRPEAEPGELERER	1	MPRIP_HUMAN	4.22687e-18
VGNLGLATSFFNER	1	DDX3X_HUMAN	1.33225e-11
VGPDTERIYDDDFFQNLDGVANALDNVDAR	1	UBA1_HUMAN	1.42933e-10
VGQAVDVVGQAGKPK	1	PSMD2_HUMAN	9.87573e-18
VGQDPALPADTLLLGDGDAGSLTSASQR	1	CTF18_HUMAN	2.37895e-24
VGRDYVQKAQTK	1	MYH10_HUMAN	3.05204e-10
VHSEVVQIR	1	RAI14_HUMAN	1.44644e-12
VHSEVVQIRSEVSQVKR	1	RAI14_HUMAN	3.89153e-19
VHSFTHEAPNQR	1	WDR6_HUMAN	2.31907e-17
VIAIDSDAESPAKR	1	RBL1_HUMAN	1.17719e-14
VIC+57.021KQDLEC+57.021LAFTK	1	HAUS6_HUMAN	1.17895e-11
VIEQLLVGLK	1	TBCD_HUMAN	1.62501e-10
VIFTSPIK	1	SK2L2_HUMAN	8.16006e-11
VIVQQPGER	1	MYO1D_HUMAN	2.18594e-12
VIVSDVQESFIWVR	1	SF3B3_HUMAN	1.01638e-11
VKELQQEAERLEK	1	OFD1_HUMAN	1.29157e-14
VKHQVEYLGLKENIR	1	MYO1E_HUMAN	3.92617e-18
VKPLLQVTRQEEELQAKDEELLK	1	MYH10_HUMAN	6.02264e-14
VKTSQPPVPQGEAEEDSQGKEGPSGSGDSQLSASSR	1	TF3C1_HUMAN	1.50107e-13
VKVNKDDIQK	1	MYH9_HUMAN	7.89506e-13
VKVVPINTPTAAVDQTLFPGK	1	WDR6_HUMAN	4.11542e-11
VKYTKDHTVR	1	TIF1B_HUMAN	7.14772e-15
VLATAFDTTLGGR	1	HSP74_HUMAN	4.37472e-14
VLEEYSVPC+57.021AHAAHVTGLK	1	WDR6_HUMAN	1.84468e-20
VLEQLTGQTPVFSK	1	RL11_HUMAN	3.24303e-12
VLGENYTLEDEEDSQIC+57.021TVGR	1	U5S1_HUMAN	1.42883e-22
VLGPYTFSIC+57.021DTSNFSDYIRGGIVSQVK	1	UBA1_HUMAN	4.95471e-13
VLGTSPEAIDSAENRFK	1	PYR1_HUMAN	2.16946e-15
VLHAAASAGEHEK	1	CTF18_HUMAN	6.38529e-13
VLINFNAPNPQDR	1	IQEC1_HUMAN	1.8027e-13
VLITTDLLAR	1	IF4A1_HUMAN	8.18562e-11
VLKGNTAEGC+57.021VHETQEK	1	MBB1A_HUMAN	7.14612e-10
VLLLPLERDSELLR	1	UBR5_HUMAN	9.58585e-10
VLLPTGNQR	1	SMTN_HUMAN	2.97771e-12
VLLQASQDENFGNTTPR	1	NU107_HUMAN	5.27667e-22
VLLQGKGDSEHKR	1	MYH9_HUMAN	1.71693e-16
VLNLYTPVNEFEER	1	MYO5A_HUMAN	1.3089e-09
VLPEKLGVDLDAQTWR	1	PUR2_HUMAN	2.35171e-17
VLQALGSEPIQYAVPVVK	1	MYO1C_HUMAN	1.32145e-13
VLQQVKAESEHKR	1	MYH10_HUMAN	1.88033e-17
VLSEKDVDPVR	1	RPB1_HUMAN	9.34286e-15
VLSGTIHAGQPVKVLGENYTLEDEEDSQIC+57.021TVGR	1	U5S1_HUMAN	7.94794e-13
VLSPEELEDRQK	1	CHD1L_HUMAN	5.01489e-14
VLVNDAQKVTEGQQER	1	TIF1B_HUMAN	6.6926e-20
VLYQVEGFVDK	1	MYO1B_HUMAN	2.03438e-15
VNFTVDQIR	1	EF2_HUMAN	5.19229e-13
VNGLDESKIK	1	MYO1B_HUMAN	3.00172e-13
VNGLDESKIKDKNELK	1	MYO1B_HUMAN	2.43274e-20
VNGVDDAANFR	1	MYO1B_HUMAN	7.83175e-16
VNHWLTC+57.021SR	1	MYO6_HUMAN	1.68707e-12
VNPHSLPDPEVNEQSSSK	1	POP1_HUMAN	9.96386e-16
VNSPGTLAR	1	SMTN_HUMAN	2.55016e-12
VPLKVEQANNAR	1	MYO6_HUMAN	8.34003e-14
VPVNLLR	1	DYHC1_HUMAN	1.0598e-09
VQADVPPEILNNVGALHFR	1	CTR9_HUMAN	7.84494e-16
VQAHAAAALINFTEDC+57.021PK	1	IPO5_HUMAN	1.47039e-16
VQDPLAELVKIEPK	1	SRBD1_HUMAN	1.91594e-11
VQFGVLSPDELKR	1	RPB1_HUMAN	9.7804e-11
VQHVIHYQVPR	1	DDX24_HUMAN	5.16621e-16
VQILKDYVR	1	ACLY_HUMAN	1.74215e-12
VQQLTGEAENSNLQR	1	CE112_HUMAN	3.35681e-11
VQQQEDEITVLK	1	EMAL4_HUMAN	1.4853e-13
VQTFPFLGR	1	DPOD1_HUMAN	7.57871e-10
VQTLSNQPLLK	1	K1967_HUMAN	2.0504e-10
VRNLFNVVDC+57.021K	1	EIF3B_HUMAN	1.31363e-12
VRTELADKVTK	1	MYH9_HUMAN	1.76726e-10
VSDILHSIFSSYKEK	1	IPO5_HUMAN	3.696e-12
VSDVEELTPPEHLSDLPPFSR	1	CNDG2_HUMAN	4.83917e-14
VSEAYENLVK	1	AMOT_HUMAN	9.32835e-14
VSLERLDLDLTADSQPPVFK	1	TIF1B_HUMAN	1.84016e-14
VSRFDSKPAPSAQPAPPPHPPSR	1	NEB2_HUMAN	1.6626e-12
VSSVALC+57.021K	1	IPO9_HUMAN	3.7033e-11
VTAVPVSAADSTEELAEVEEGVGVVGEDNDAAAR	1	MPP8_HUMAN	5.15318e-15
VTDFGDKVEDPTFLNQLQSGVNR	1	DYHC1_HUMAN	8.46929e-12
VTEEEINVLK	1	RAI14_HUMAN	3.25825e-13
VTEEEINVLKQDLQNALEESER	1	RAI14_HUMAN	2.89793e-10
VTEGQQERLER	1	TIF1B_HUMAN	1.27499e-12
VTELALTASDR	1	PRKDC_HUMAN	3.09281e-14
VTGELAFDTSSADVR	1	CNDG2_HUMAN	1.2546e-13
VTPNEGLTVSFPFGK	1	RRP5_HUMAN	7.11883e-10
VVAEVYDQER	1	PUF60_HUMAN	4.71032e-10
VVAGVLHLGNIDFEEAGSTSGGC+57.021NLK	1	MYO6_HUMAN	6.12701e-20
VVFQEFR	1	MYH9_HUMAN	1.03365e-10
VVFQEFRQR	1	MYH9_HUMAN	1.11297e-09
VVHIMDFQR	1	MATR3_HUMAN	3.23488e-10
VVIARPTPPQAR	1	BAG6_HUMAN	1.30605e-13
[truncated: 72 more rows]

## Sheet: #3_UNIPEPTIDE
Peptide sequence	Number of Peptide	Protein name	SpecEValue min.
QTQTFTTYSDNQPGVLIQVYEGER	66	HSP7C_HUMAN	1.461e-30
TTPSYVAFTDTER	28	HS71L_HUMAN	9.01901e-18
STAGDTHLGGEDFDNR	27	HSP72_HUMAN	1.13792e-21
ARFEELNADLFR	20	HSP72_HUMAN	3.95627e-15
IINEPTAAAIAYGLDKK	16	HSP72_HUMAN	2.69432e-21
TVTNAVVTVPAYFNDSQR	15	HSP7C_HUMAN	9.85236e-23
TTPSYVAFTDTERLIGDAAK	14	HS71L_HUMAN	6.81905e-26
TPEVTC+57.021VVVDVSHEDPEVQFKWYVDGVEVHNAK	12	IGHG3_HUMAN	1.527e-17
TPEVTC+57.021VVVDVSHEDPEVKFNWYVDGVEVHNAK	11	IGHG1_HUMAN	3.1246e-19
ARFEELNADLFRGTLDPVEK	10	HSP7C_HUMAN	5.93836e-18
DAGTIAGLNVLR	10	HSP7C_HUMAN	1.08246e-14
TPEVTC+57.021VVVDVSHEDPEVQFNWYVDGVEVHNAK	10	IGHG2_HUMAN	3.1246e-19
LLQDFFNGKELNK	8	HSP72_HUMAN	4.10801e-17
MKEIAEAYLGK	8	HSP7C_HUMAN	7.04498e-15
NQVAMNPTNTVFDAKR	8	HSP7C_HUMAN	4.17372e-22
IINEPTAAAIAYGLDK	7	GRP78_HUMAN	4.70794e-20
MVQEAEKYKAEDEKQRDKVSSK	7	HSP7C_HUMAN	8.571e-29
NTTIPTKQTQTFTTYSDNQPGVLIQVYEGER	7	HSP7C_HUMAN	2.43533e-28
VEIIANDQGNR	7	GRP78_HUMAN	7.46167e-15
VEILANDQGNR	7	HSP76_HUMAN	7.46167e-15
FEELNADLFR	6	HSP72_HUMAN	1.05264e-13
LDKSQIHDIVLVGGSTR	6	HSP7C_HUMAN	1.08671e-20
MVQEAEKYKAEDEKQR	6	HSP7C_HUMAN	5.46695e-22
QATKDAGTIAGLNVLR	6	HSP7C_HUMAN	4.9011e-20
STGKENKITITNDKGR	6	HSP72_HUMAN	5.88923e-21
EIAEAYLGK	5	HSP7C_HUMAN	5.7782e-12
ELEKVC+57.021NPIITK	5	HSP7C_HUMAN	9.12297e-16
FEELNADLFRGTLDPVEK	5	HSP7C_HUMAN	1.40667e-19
IINEPTAAAIAYGLDR	5	HSP71_HUMAN	6.67466e-20
ILIASPSPTHIHKETTSATSSPYRDTQSR	5	HIF1A_HUMAN	5.00492e-26
LSKEDIER	5	HSP7C_HUMAN	1.48926e-10
PSWRTEDEIQAVC+57.021NILQVLDSYR	5	CNBD2_HUMAN	2.22089e-11
SFYPEEVSSMVLTK	5	HSP7C_HUMAN	2.91279e-18
SQIHDIVLVGGSTR	5	HSP7C_HUMAN	3.42479e-17
VATVSLPR	5	sp|P00761|TRYP_PIG	6.45101e-11
VQVEYKGETK	5	HSP72_HUMAN	2.99077e-14
ALDGFVMVLTDDGDMIYISDNVNK	4	HIF1A_HUMAN	2.65253e-13
ENKITITNDKGR	4	HSP72_HUMAN	5.48967e-15
MVNHFIAEFK	4	HSP7C_HUMAN	3.36389e-14
NQVALNPQNTVFDAK	4	HSP71_HUMAN	1.30158e-19
SIYEYYHALDSDHLTK	4	HIF1A_HUMAN	1.19154e-20
SPNVLSVALSQR	4	HIF1A_HUMAN	1.18736e-14
VC+57.021NPIITK	4	HSP7C_HUMAN	2.21496e-11
ATAGDTHLGGEDFDNR	3	HS71L_HUMAN	9.59686e-22
ATVEDEKLQGK	3	HSP7C_HUMAN	3.26533e-14
DAGVIAGLNVLR	3	HS71L_HUMAN	2.78019e-14
DNNLLGKFELTGIPPAPR	3	HSP7C_HUMAN	2.72859e-16
EWNDSTSVQNPTR	3	SAMH1_HUMAN	2.41413e-18
GGYVWVETQATVIYNTK	3	HIF1A_HUMAN	1.00824e-19
GTLDPVEKALR	3	HSP7C_HUMAN	1.24792e-13
ILALQNAQR	3	HIF1A_HUMAN	7.52488e-12
ITITNDKGR	3	HS71L_HUMAN	2.40975e-12
MVQEAEKYKAEDEKQRDK	3	HSP7C_HUMAN	1.65236e-24
MVQEAEKYKAEDEVQRER	3	HSP71_HUMAN	1.91727e-21
NQVALNPQNTVFDAKR	3	HSP71_HUMAN	2.49213e-21
NQVAMNPTNTVFDAK	3	HSP7C_HUMAN	7.39407e-21
NSLESYAFNMK	3	HSP7C_HUMAN	8.57074e-16
RGGYVWVETQATVIYNTK	3	HIF1A_HUMAN	5.07601e-19
SGKAPILIATDVASR	3	DDX17_HUMAN	2.18056e-14
SINPDEAVAYGAAVQAAILSGDK	3	HSP7C_HUMAN	3.03702e-25
VEIIANDQGNRTTPSYVAFTDTER	3	HS71L_HUMAN	1.30292e-29
VEILANDQGNRTTPSYVAFTDTER	3	HSP76_HUMAN	1.30292e-29
AGKGVIEQTEKSHPR	2	HIF1A_HUMAN	5.02334e-18
ATVEDEKLQGKINDEDKQK	2	HSP7C_HUMAN	2.09781e-20
C+57.021NEIINWLDKNQTAEKEEFEHQQK	2	HSP7C_HUMAN	5.21834e-25
DAKLDKSQIHDIVLVGGSTR	2	HSP7C_HUMAN	1.98337e-16
DC+57.021HHLGIQNNFDYKR	2	SAMH1_HUMAN	2.44743e-16
DKVSSKNSLESYAFNMK	2	HSP7C_HUMAN	8.67843e-13
EQIVGPLESPVEDSLWPYK	2	SAMH1_HUMAN	6.04022e-17
GGNRFEPYANPTKR	2	HNRPM_HUMAN	1.77996e-16
GQVTTGQYR	2	HIF1A_HUMAN	1.72958e-12
HKKDISENKR	2	HSP7C_HUMAN	1.29579e-12
IFLLGLADNEAAIVQAESEETKER	2	SRP68_HUMAN	8.57939e-16
IIDTPQFQR	2	SAMH1_HUMAN	1.74167e-12
IINEPTAAAIAYGLDKKVGAER	2	HSP7C_HUMAN	9.01462e-21
ILDKC+57.021NEIINWLDKNQTAEKEEFEHQQK	2	HSP7C_HUMAN	3.75948e-15
ITITNDKGRLSKEDIER	2	HSP7C_HUMAN	4.10587e-16
KVPQVSTPTLVEVSR	2	ALBU_HUMAN	3.11265e-17
LLQDFFNGK	2	HSP72_HUMAN	1.19856e-12
MVQEAEKYKAEDEK	2	HSP7C_HUMAN	2.033e-19
MVQEAEKYKAEDEVQR	2	HSP71_HUMAN	1.23193e-16
NGIDVDKWDYFAR	2	SAMH1_HUMAN	4.86812e-18
QATKDAGVIAGLNVLR	2	HS71L_HUMAN	4.74944e-15
QGGGGGGGSVPGIER	2	HNRPM_HUMAN	2.9575e-18
SFLYEIVSNKR	2	SAMH1_HUMAN	3.03341e-12
SSADPALNQEVALK	2	HIF1A_HUMAN	6.87799e-18
TITLEVEPSDTIENVK	2	RL40_HUMAN	2.36519e-16
TTVPEEELNPK	2	HIF1A_HUMAN	1.92788e-14
VESEDTSSLFDK	2	HIF1A_HUMAN	7.0698e-16
VESEDTSSLFDKLK	2	HIF1A_HUMAN	1.65486e-17
VLHC+57.021TGHIHVYDTNSNQPQC+57.021GYK	2	HIF1A_HUMAN	3.01783e-11
YKAEDEKQRDKVSSK	2	HSP7C_HUMAN	6.32449e-18
YKAEDEVQRER	2	HSP71_HUMAN	7.39072e-13
YVGETQPTGQIK	2	SAMH1_HUMAN	1.61846e-12
AAAAAATAPPSPGPAQPGPR	1	SAMD1_HUMAN	3.3134e-14
ADILEDKDGKSR	1	HNRPM_HUMAN	3.75574e-15
AEDEKQRDKVSSK	1	HSP7C_HUMAN	7.03425e-13
AEDLFQDAYYQSPETR	1	ASML_HUMAN	5.22409e-13
AELEKLIQQR	1	SAMD1_HUMAN	1.24732e-10
AFYPEEISSMVLTK	1	HS71L_HUMAN	1.27418e-10
AGAASLDVIQEVEYVKEEAK	1	DDX41_HUMAN	7.23837e-23
AGAVEQLR	1	SRPR_HUMAN	5.99539e-11
AGGPTTPLSPTR	1	LMNB1_HUMAN	4.36493e-12
AGKGVIEQTEK	1	HIF1A_HUMAN	1.16095e-12
AGQTTYSGVIDC+57.021FR	1	CMC1_HUMAN	9.2698e-11
AKIHDIVLVGGSTR	1	HS71L_HUMAN	3.07789e-13
ALEVSEDVKVSK	1	MAGD2_HUMAN	1.56792e-14
AMTKDNNLLGK	1	HSP72_HUMAN	6.9715e-14
AQIHDLVLVGGSTR	1	HSP71_HUMAN	3.07789e-13
ASGDSARPVLLQVAESAYR	1	CMC2_HUMAN	2.44439e-14
ATEALC+57.021WAEGQR	1	CIR1A_HUMAN	1.47125e-15
ATGVDEEDVEVFDSFENMR	1	FAKD5_HUMAN	1.04273e-11
C+57.021C+57.021TESLVNR	1	ALBU_HUMAN	3.28632e-13
C+57.021DSSPDSAEDVRK	1	FETUA_HUMAN	1.06896e-14
C+57.021LQDNNWDYTR	1	NXF1_HUMAN	2.55694e-14
C+57.021NEIINWLDK	1	HSP7C_HUMAN	3.75655e-14
C+57.021NEIINWLDKNQTAEK	1	HSP7C_HUMAN	5.17599e-12
C+57.021TQKRKEEKAMIAKMNR	1	ADCY5_HUMAN	1.03747e-10
C+57.021VAYNNQSNR	1	CIR1A_HUMAN	1.51773e-13
DAGTITGLNVLR	1	HSP72_HUMAN	4.31703e-14
DITAALFSKNDGEEK	1	WDTC1_HUMAN	8.04029e-12
DLKPENLLFDEYHK	1	MELK_HUMAN	9.87769e-12
DLVVLLFETALLSSGFSLEDPQTHSNR	1	HS90B_HUMAN	2.12526e-13
DVEVTKEEFVLAAQK	1	CMC2_HUMAN	2.27539e-18
DVNAAIATIK	1	TBA1A_HUMAN	5.40658e-12
EAPATQASSTTQLTDTQVLAAENK	1	MAGD2_HUMAN	1.09218e-11
EATPAENVAK	1	FAKD5_HUMAN	8.18348e-14
EDYESLPK	1	SAMH1_HUMAN	3.10136e-11
EGKKDVLVATDVASK	1	DDX41_HUMAN	1.12918e-13
EGSDGPLATSKPVPAEK	1	SRPR_HUMAN	4.15919e-12
EGSWEKPSDDSFQK	1	TDRKH_HUMAN	7.46963e-11
EIAEAYLGGK	1	HSP72_HUMAN	5.21074e-13
EILTTPNRYTTPSK	1	MELK_HUMAN	2.05602e-11
EISEGDEVEVYSR	1	FXR1_HUMAN	1.3131e-15
EKQLKEEEKILESVAEGR	1	DDX41_HUMAN	3.01009e-11
ELAQQVQQVADDYGK	1	DDX17_HUMAN	2.34848e-20
ELIKVLEEANQAINPK	1	DDX17_HUMAN	4.00987e-11
ETTSATSSPYR	1	HIF1A_HUMAN	1.81284e-13
ETTSATSSPYRDTQSR	1	HIF1A_HUMAN	1.14189e-11
EYTDVYPEIIER	1	MAGD1_HUMAN	5.62419e-11
FEELC+57.021SDLFR	1	HSP71_HUMAN	7.9929e-14
FEELNADLFRGTLEPVEK	1	HSP72_HUMAN	1.19662e-13
FELTGIPPAPR	1	HSP7C_HUMAN	4.21631e-14
FENLGVSSLGER	1	SAMH1_HUMAN	6.18943e-11
FESPEVAER	1	HNRPM_HUMAN	1.48424e-11
FSDSYASVIK	1	PYRG1_HUMAN	1.61227e-10
FSGSGSGTDFTLK	1	KV201_HUMAN	2.76582e-17
FSYC+57.021DER	1	HIF1A_HUMAN	4.01821e-11
FSYC+57.021DERITELMGYEPEELLGR	1	HIF1A_HUMAN	5.93457e-11
GC+57.021GVVKFESPEVAER	1	HNRPM_HUMAN	2.50723e-18
GEGPGEAGGPLTPR	1	ERF_HUMAN	2.52756e-12
GGFEEPVLLK	1	SAMH1_HUMAN	3.70788e-12
GGNRFEPYANPTK	1	HNRPM_HUMAN	4.56606e-14
GHVSPQVELPPYLER	1	WDTC1_HUMAN	1.0785e-12
GISDPLTVFEQTEAAAR	1	ADAS_HUMAN	7.0253e-15
GITYDDPIK	1	DDX41_HUMAN	3.6013e-11
GLDVEDVKFVINYDYPNSSEDYVHR	1	DDX17_HUMAN	1.91525e-14
GNFGGSFAGSFGGAGGHAPGVAR	1	HNRPM_HUMAN	5.08065e-11
GTLDPVEKALRDAK	1	HSP7C_HUMAN	3.11051e-17
GTLDPVEKALRDAKLDK	1	HSP7C_HUMAN	3.1255e-13
GVEAVAIHGGKDQEER	1	DDX41_HUMAN	3.98537e-15
GVIEQTEKSHPR	1	HIF1A_HUMAN	1.12379e-14
HVWPEDC+57.021EQKVSAK	1	THNS1_HUMAN	4.53583e-11
IDVDTEDVGDER	1	TDRKH_HUMAN	1.28462e-10
IGDFGLATVK	1	ARAF_HUMAN	8.11342e-12
IGDLAC+57.021ANIQHLSSR	1	FAKD5_HUMAN	2.9457e-19
IGYSSPQTLADQSSK	1	ACSL3_HUMAN	2.00258e-12
IHDIVLVGGSTR	1	HS71L_HUMAN	6.23736e-11
IHLEKNLEEER	1	K1377_HUMAN	1.19008e-10
ILDKC+57.021NEIINWLDK	1	HSP7C_HUMAN	1.07385e-12
ILESVAEGR	1	DDX41_HUMAN	1.5139e-11
ILIASPSPTHIHKETTSATSSPYR	1	HIF1A_HUMAN	3.88141e-16
ILITGAADSK	1	WDTC1_HUMAN	7.96338e-11
ILLDQVEEAVADFDEC+57.021IR	1	TOM70_HUMAN	1.83082e-11
ILNLSGNELKSER	1	NXF1_HUMAN	6.52741e-16
INEILSNALK	1	HNRPM_HUMAN	1.45167e-12
IPDWFLNR	1	RS18_HUMAN	1.52563e-10
ITC+57.021DKESEGTLLLSR	1	TDRKH_HUMAN	2.03588e-15
KAC+57.021QIFVR	1	HNRPM_HUMAN	1.61415e-11
KAEDLFQDAYYQSPETR	1	ASML_HUMAN	1.60536e-11
KASSPSPLTIGTPESQR	1	DCP1A_HUMAN	1.23727e-10
KKRFWC+57.021WQRPK	1	DFNA5_HUMAN	6.01708e-12
KLLDAGDLDIEDDMKAQMNC+57.021FYLK	1	HIF1A_HUMAN	8.26651e-14
LAEIQELHQSVR	1	CCD22_HUMAN	7.46328e-13
LASAFTEEQAVLYNQR	1	SRP68_HUMAN	5.41765e-16
LIDFLESGK	1	DDX17_HUMAN	1.27874e-11
LITDEFVK	1	MAGD2_HUMAN	5.2284e-11
LITDEFVKQK	1	MAGD2_HUMAN	1.2431e-11
LKSTC+57.021IYGGAPK	1	DDX17_HUMAN	2.28512e-12
LLDAGDLDIEDDMKAQMNC+57.021FYLK	1	HIF1A_HUMAN	3.16339e-28
LLQDFFNGR	1	HSP71_HUMAN	9.34324e-13
LLQDFFNGRDLNK	1	HSP71_HUMAN	7.38772e-14
LLQEDSSPLLR	1	DDX41_HUMAN	2.85613e-12
LPSSVFASEFEEDVGLLNK	1	LTV1_HUMAN	6.7642e-11
LQSSQEPEAPPPRDVALLQGR	1	MAGD2_HUMAN	6.69976e-11
LQVAGEITTGPR	1	CMC1_HUMAN	5.59338e-11
LSSPATLNSR	1	sp|P00761|TRYP_PIG	6.42282e-13
LTVNDFVR	1	CMC1_HUMAN	1.08991e-11
MGANSLER	1	HNRPM_HUMAN	2.29764e-11
MKEIAEAYLGGK	1	HSP72_HUMAN	1.3583e-11
MTQLFTKVESEDTSSLFDK	1	HIF1A_HUMAN	2.17416e-23
MVNHFIAEFKR	1	HSP7C_HUMAN	6.29823e-11
MVQEAEKYK	1	HSP71_HUMAN	5.33933e-11
NADPERVENQIEK	1	GUF1_HUMAN	2.91575e-11
NALESYAFNMK	1	HS71L_HUMAN	4.49682e-12
NALESYTYNIKQTVEDEKLR	1	HSP72_HUMAN	6.77809e-20
NLLQGEELLR	1	HIF1A_HUMAN	1.51944e-12
NLLQGEELLRALDQVN	1	HIF1A_HUMAN	2.71134e-16
NQTAEKEEFEHQQK	1	HSP7C_HUMAN	2.56172e-18
NQTAEKEEFEHQQKELEK	1	HSP7C_HUMAN	1.20251e-19
NQVSQLLPEK	1	SAMH1_HUMAN	8.94663e-11
NVDLSTFYQNR	1	TOM70_HUMAN	1.78047e-11
NVLIFDLGGGTFDVSILTIEDGIFEVK	1	HSP72_HUMAN	8.64112e-18
PENQDIDWTLLEGETREERTFR	1	PLST_HUMAN	4.31504e-11
QAVTNPNNTFYATKR	1	GRP75_HUMAN	1.46848e-14
QGIETPEDQNDLRK	1	SF01_HUMAN	3.00146e-17
QLFEEQAK	1	SYK_HUMAN	5.99786e-11
QLKEEEKILESVAEGR	1	DDX41_HUMAN	1.02893e-15
QPTPPFFGR	1	RBM14_HUMAN	7.93971e-13
QQEVVVAGSSLPTSSK	1	GCP60_HUMAN	4.31822e-11
QQQEDTETREKELEQIIK	1	CNTLN_HUMAN	1.11831e-11
QSPSAGVHTFC+57.021DR	1	WDTC1_HUMAN	1.99966e-14
QSSPEPNSPSEYC+57.021FYVDSDMVNEFKLELVEK	1	HIF1A_HUMAN	1.06714e-15
QTAEETGLTPLETSR	1	CDC16_HUMAN	1.28727e-10
QTHGILEYYC+57.021R	1	DDX41_HUMAN	2.59925e-12
QYFVQWC+57.021ADR	1	SAMH1_HUMAN	1.12511e-13
SDPDLVAQNIDVVLNRR	1	NXF1_HUMAN	1.9664e-12
SEAEDEDDEDYVPYVPLR	1	DDX41_HUMAN	1.25952e-10
SGNTGIATTFINK	1	DDX41_HUMAN	6.96316e-12
SHSESASPSALSSSPNNLSPTGWSQPK	1	RAF1_HUMAN	6.78139e-11
SKESEVFYELAHQLPLPHNVSSHLDK	1	HIF1A_HUMAN	1.28345e-19
SLVGATYVER	1	THNS1_HUMAN	4.29485e-13
SQSTAQNLTSDIQR	1	IFT74_HUMAN	8.52315e-12
SSLAEYFKDSR	1	NXF1_HUMAN	1.09519e-14
SSQSSSQQFSGIGR	1	DDX17_HUMAN	3.60219e-16
STAGDTHLGGEDFDNRMVNHFIAEFK	1	HSP7C_HUMAN	2.652e-13
STC+57.021IYGGAPK	1	DDX17_HUMAN	1.49974e-11
STEPELIQVK	1	AAAT_HUMAN	2.08486e-11
STGKENKITITNDK	1	HSP72_HUMAN	1.45725e-12
STGKENKITITNDKGRLSKEDIER	1	HSP7C_HUMAN	2.20491e-11
STLEPVEK	1	HSP71_HUMAN	7.85551e-11
SVKHDSIPAADTFEDLSDVEGGGSEPTQR	1	ASML_HUMAN	5.63166e-12
SYDYQFR	1	WDTC1_HUMAN	3.12955e-11
TDEVPAGGSRSEAEDEDDEDYVPYVPLR	1	DDX41_HUMAN	1.0777e-11
TIILIPSDLAC+57.021R	1	HIF1A_HUMAN	1.60616e-13
TLSSSTQASIEIDSLYEGIDFYTSITR	1	HSP7C_HUMAN	8.12247e-14
TPPPVLIFAEK	1	DDX41_HUMAN	5.93242e-14
TSGAFVYDC+57.021SKF	1	FOXC1_HUMAN	8.5749e-12
TSKAEKESQVQELVELIEK	1	GIMA7_HUMAN	7.81813e-12
TTPSVVAFTADGER	1	GRP75_HUMAN	1.04537e-14
TTVPEEELNPKILALQNAQR	1	HIF1A_HUMAN	5.66433e-13
TVELLSGVVDQTK	1	CMC2_HUMAN	6.74479e-15
TVTNAVVTVPAYFNDSQRQATK	1	HSP7C_HUMAN	2.38544e-14
VC+57.021EVDNELR	1	SAMH1_HUMAN	7.745e-13
VEIIANDQGNRTTPSYVAFTDTERLIGDAAK	1	HS71L_HUMAN	2.56659e-12
VESEDTSSLFDKLKK	1	HIF1A_HUMAN	9.2848e-14
VGEVTYVELLMDAEGK	1	HNRPM_HUMAN	1.85015e-12
VIAPNPAQLQGQR	1	P66B_HUMAN	2.08445e-15
VLEEANQAINPK	1	DDX17_HUMAN	1.22442e-13
VLNTNIDGR	1	RS18_HUMAN	1.68573e-12
VLQHEKQVYDIAAK	1	ADAS_HUMAN	7.49367e-11
VPQVSTPTLVEVSR	1	ALBU_HUMAN	5.51845e-11
VQGLLEEEAAAR	1	SAMD1_HUMAN	1.55028e-12
VQVSYKGETK	1	HSP71_HUMAN	3.19225e-12
VSEFYEETKVK	1	ASML_HUMAN	1.44383e-13
VSHVADTKVNTK	1	MAGD2_HUMAN	3.9251e-14
VSSKNSLESYAFNMK	1	HSP7C_HUMAN	1.0542e-18
YAAQENLEYNVEPQEISHPDVGR	1	FBX21_HUMAN	1.35332e-13
YANEVNSDAGAFK	1	SRP68_HUMAN	5.1026e-16
YKAEDEVQR	1	HS71L_HUMAN	6.66063e-12
YLALDEADR	1	DDX41_HUMAN	4.898e-11
YLGLYNDPNSNPK	1	CMC1_HUMAN	6.87196e-11
YQDVDSETFISTR	1	THNS1_HUMAN	1.15841e-16
YSGSYNDYLR	1	RBM14_HUMAN	4.71678e-14

## Sheet: #4_UNIPEPTIDE
Peptide sequence	Number of Peptide	Protein name	SpecEValue min.
ARFEELC+57.021SDLFR	16	HSP71_HUMAN	2.7101e-15
NQVALNPQNTVFDAKR	15	HSP71_HUMAN	1.24606e-21
TTPSYVAFTDTER	14	HS71L_HUMAN	9.01901e-18
IINEPTAAAIAYGLDR	13	HSP71_HUMAN	4.64357e-20
NQVALNPQNTVFDAK	12	HSP71_HUMAN	8.40387e-20
TTPSYVAFTDTERLIGDAAK	11	HS71L_HUMAN	3.26573e-25
QTQIFTTYSDNQPGVLIQVYEGER	10	HS71L_HUMAN	3.37512e-30
MVQEAEKYKAEDEVQRER	9	HSP71_HUMAN	3.72355e-23
ATAGDTHLGGEDFDNR	8	HS71L_HUMAN	9.59686e-22
DAGVIAGLNVLR	7	HS71L_HUMAN	2.78019e-14
ITITNDKGRLSKEEIER	7	HS71L_HUMAN	2.23342e-18
ATAGDTHLGGEDFDNRLVNHFVEEFKR	6	HSP71_HUMAN	2.92141e-17
DVEVTKEEFVLAAQK	6	CMC2_HUMAN	6.52894e-19
FEELC+57.021SDLFR	6	HSP71_HUMAN	7.9929e-14
IAPLEEGTLPFNLAEAQR	6	CMC2_HUMAN	8.82021e-22
LVNHFVEEFK	6	HSP71_HUMAN	2.10825e-14
VATVSLPR	6	sp|P00761|TRYP_PIG	6.45101e-11
AQIHDLVLVGGSTR	5	HSP71_HUMAN	5.93661e-17
LLQDFFNGRDLNK	5	HSP71_HUMAN	4.10287e-17
MVQEAEKYKAEDEVQR	5	HSP71_HUMAN	5.70573e-22
VEIIANDQGNR	5	GRP78_HUMAN	7.46167e-15
VEILANDQGNR	5	HSP76_HUMAN	7.46167e-15
ATAGDTHLGGEDFDNRLVNHFVEEFK	4	HSP71_HUMAN	9.79696e-23
ILALQNAQR	4	HIF1A_HUMAN	7.52488e-12
QATKDAGVIAGLNVLR	4	HS71L_HUMAN	1.3048e-19
AGKGVIEQTEKSHPR	3	HIF1A_HUMAN	6.51139e-17
AKIHDIVLVGGSTR	3	HS71L_HUMAN	6.2222e-17
ANKITITNDKGR	3	HSP71_HUMAN	4.00923e-14
ITITNDKGR	3	HS71L_HUMAN	2.40975e-12
LIGDAAKNQVALNPQNTVFDAK	3	HSP71_HUMAN	7.47664e-22
LLQDFFNGR	3	HSP71_HUMAN	9.34324e-13
LTVNDFVR	3	CMC1_HUMAN	1.08991e-11
LVNHFVEEFKR	3	HSP71_HUMAN	1.19004e-15
NALESYAFNMK	3	HS71L_HUMAN	2.70264e-15
NLLQGEELLR	3	HIF1A_HUMAN	4.54513e-12
QIILEKEETEELKR	3	XRCC6_HUMAN	8.87091e-17
SAVEDEGLK	3	HSP71_HUMAN	5.08401e-12
STAGDTHLGGEDFDNR	3	HSP72_HUMAN	2.9917e-21
STLEPVEK	3	HSP71_HUMAN	7.85551e-11
VEIIANDQGNRTTPSYVAFTDTER	3	HS71L_HUMAN	6.61866e-26
VEILANDQGNRTTPSYVAFTDTER	3	HSP76_HUMAN	6.61866e-26
VEYSEEELKTHISK	3	XRCC6_HUMAN	9.22221e-15
VQVSYKGETK	3	HSP71_HUMAN	3.50673e-14
YKAEDEVQR	3	HS71L_HUMAN	4.65878e-13
YKAEDEVQRER	3	HSP71_HUMAN	4.10656e-15
YLNIFGESQPNPK	3	CMC2_HUMAN	3.29215e-17
AGQAATLALGDFDR	2	GTPB2_HUMAN	1.7354e-15
AQFFVEDASTASALK	2	NXF1_HUMAN	4.6956e-19
ARFEELNADLFR	2	HSP72_HUMAN	4.63335e-13
ASGDSARPVLLQVAESAYR	2	CMC2_HUMAN	1.27875e-15
DAGTIAGLNVLR	2	HSP7C_HUMAN	7.16776e-14
DSLIFLVDASK	2	XRCC6_HUMAN	1.57752e-13
DVEVTKEEFAQSAIR	2	CMC1_HUMAN	4.63663e-17
EISEGDEVEVYSR	2	FXR1_HUMAN	2.18855e-16
ETTSATSSPYR	2	HIF1A_HUMAN	2.15084e-12
GPLVNASLR	2	ANM5_HUMAN	3.43576e-11
GQVTTGQYR	2	HIF1A_HUMAN	2.49061e-12
GRVQGLLEEEAAAR	2	SAMD1_HUMAN	1.75275e-12
IADLPPANPDHIGGYR	2	CMC1_HUMAN	1.05859e-12
IINEPTAAAIAYGLDRTGKGER	2	HSP71_HUMAN	6.67059e-14
ILIASPSPTHIHKETTSATSSPYRDTQSR	2	HIF1A_HUMAN	1.48688e-23
ILNLSGNELKSER	2	NXF1_HUMAN	2.59307e-15
INLPAPNPDHVGGYK	2	CMC2_HUMAN	1.41682e-16
LGKDAVEDLESVGK	2	DCD_HUMAN	8.53909e-14
LQVAGEITTGPR	2	CMC1_HUMAN	6.40174e-15
MTLADIER	2	CMC2_HUMAN	4.83992e-11
NLLQGEELLRALDQVN	2	HIF1A_HUMAN	1.32718e-15
QATKDAGTIAGLNVLR	2	HSP7C_HUMAN	2.75792e-11
SDSFENPVLQQHFR	2	XRCC6_HUMAN	8.025e-19
SIYEYYHALDSDHLTK	2	HIF1A_HUMAN	2.02933e-19
SSADPALNQEVALK	2	HIF1A_HUMAN	1.44195e-17
SSLAEYFKDSR	2	NXF1_HUMAN	1.13416e-14
STLEPVEKALR	2	HSP71_HUMAN	2.95827e-13
TTVPEEELNPK	2	HIF1A_HUMAN	3.88986e-14
TVELLSGVVDQTK	2	CMC2_HUMAN	7.12316e-17
TVTNAVVTVPAYFNDSQR	2	HSP7C_HUMAN	3.32056e-16
VESEDTSSLFDK	2	HIF1A_HUMAN	7.0698e-16
VESEDTSSLFDKLKK	2	HIF1A_HUMAN	3.00324e-16
VLDKC+57.021QEVISWLDANTLAEKDEFEHK	2	HSP71_HUMAN	1.44921e-18
VPLVAPEDLR	2	ANM5_HUMAN	5.67571e-11
VSALSVVR	2	CMC2_HUMAN	9.49023e-11
YEGFFGLYR	2	CMC1_HUMAN	7.73217e-13
AFYPEEISSMVLTK	1	HS71L_HUMAN	5.76664e-11
AGGPTTPLSPTR	1	LMNB1_HUMAN	1.3293e-12
AGKGVIEQTEK	1	HIF1A_HUMAN	1.56194e-10
AGQTTYSGVIDC+57.021FR	1	CMC1_HUMAN	1.33247e-16
AKEILQEEEDLAEIVQLVGK	1	VATA_HUMAN	5.19793e-12
ALYETELADAR	1	LMNB1_HUMAN	6.87538e-13
ANKITITNDKGRLSKEEIER	1	HSP71_HUMAN	1.18789e-12
APILIATDVASR	1	DDX17_HUMAN	1.24045e-10
ARFEELC+57.021SDLFRSTLEPVEK	1	HSP71_HUMAN	7.21404e-14
ARFEELNADLFRGTLDPVEK	1	HSP7C_HUMAN	5.70797e-16
ASTLQLGSPR	1	FAKD5_HUMAN	5.73157e-12
ATEALC+57.021WAEGQR	1	CIR1A_HUMAN	5.34205e-11
AVFVDLEPTVIDEVR	1	TBA1A_HUMAN	1.62155e-13
AYGPYTPQPQPK	1	FOXC1_HUMAN	4.10056e-11
C+57.021C+57.021TESLVNR	1	ALBU_HUMAN	1.65404e-12
C+57.021DSSPDSAEDVRK	1	FETUA_HUMAN	9.67817e-18
C+57.021LQDNNWDYTR	1	NXF1_HUMAN	2.81395e-14
C+57.021QEVISWLDANTLAEKDEFEHK	1	HSP71_HUMAN	1.8483e-22
DAALATALGDKK	1	LMNB1_HUMAN	1.17336e-11
DLEEFFSTVGK	1	RBM39_HUMAN	1.79287e-11
DLGFFGIYK	1	CMC2_HUMAN	2.7374e-11
DLNC+57.021VPEIADTLGAVAK	1	ANM5_HUMAN	3.41982e-14
DYESLIDLTSDSQVK	1	ZBED5_HUMAN	3.28022e-11
EEFVLAAQK	1	CMC2_HUMAN	2.39639e-12
EFIQEPAK	1	ANM5_HUMAN	3.6063e-11
EFIQEPAKNRPGPQTR	1	ANM5_HUMAN	1.05067e-11
EIFDSRGNPTVEVDLFTSK	1	ENOA_HUMAN	4.40965e-15
ELAQQVQQVADDYGK	1	DDX17_HUMAN	1.07104e-11
ELEQVC+57.021NPIISGLYQGAGGPGPGGFGAQGPK	1	HSP71_HUMAN	4.66141e-19
ELSANTAAFAK	1	SNX2_HUMAN	2.35399e-13
ETTSATSSPYRDTQSR	1	HIF1A_HUMAN	7.65817e-15
EWNDSTSVQNPTR	1	SAMH1_HUMAN	5.50017e-18
FEELNADLFR	1	HSP72_HUMAN	1.05264e-13
FESPEVAER	1	HNRPM_HUMAN	1.78035e-11
FKREFIQEPAK	1	ANM5_HUMAN	5.22648e-13
GGAGTSQDGTSKNWFK	1	NXF1_HUMAN	6.11205e-11
GGFEEPVLLK	1	SAMH1_HUMAN	4.03996e-11
GLIPQLIGVAPEK	1	CMC1_HUMAN	2.67399e-15
GLLPQLLGVAPEK	1	CMC2_HUMAN	2.67399e-15
GRLSKEEIER	1	HS71L_HUMAN	4.3207e-12
GVIEQTEKSHPR	1	HIF1A_HUMAN	3.48728e-14
IDVDTEDVGDER	1	TDRKH_HUMAN	2.41243e-13
IFLLGLADNEAAIVQAESEETKER	1	SRP68_HUMAN	1.00436e-19
IGGIGTVPVGR	1	EF1A1_HUMAN	2.51742e-12
IIDTPQFQR	1	SAMH1_HUMAN	7.66788e-12
IINEPTAAAIAYGLDK	1	GRP78_HUMAN	1.05198e-10
IINEPTAAAIAYGLDKK	1	HSP72_HUMAN	2.4364e-16
IKLYAVEK	1	ANM5_HUMAN	6.0345e-11
ILDDIC+57.021VAK	1	SYK_HUMAN	4.11298e-12
ILELDQFKGQQGQK	1	XRCC6_HUMAN	7.35717e-12
ILIASPSPTHIHKETTSATSSPYR	1	HIF1A_HUMAN	1.19444e-10
KDVEVTKEEFVLAAQK	1	CMC2_HUMAN	1.7162e-19
KVPGVTAIELDEDTGTFR	1	FXR1_HUMAN	5.62901e-13
KVPQVSTPTLVEVSR	1	ALBU_HUMAN	1.56957e-12
KYRQDAKYLNMHSTYAK	1	SC22B_HUMAN	1.56107e-10
LAVATFAGIENK	1	CMC2_HUMAN	5.07139e-12
LDKAQIHDLVLVGGSTR	1	HSP71_HUMAN	4.17721e-17
LFAEDTEAK	1	HIF1A_HUMAN	6.96651e-12
LIGDAAKNQVALNPQNTVFDAKR	1	HSP71_HUMAN	5.0319e-11
LLEGEEERLK	1	LMNB1_HUMAN	1.92927e-11
LQIDEQLR	1	FMR1_HUMAN	1.43143e-10
LSPWIRPDSK	1	ANM5_HUMAN	3.33353e-11
LSSPATLNSR	1	sp|P00761|TRYP_PIG	1.01314e-12
NGDTLPLSK	1	CIR1A_HUMAN	1.58211e-10
NIYVLQELDNPGAK	1	XRCC6_HUMAN	3.17972e-15
NIYVLQELDNPGAKR	1	XRCC6_HUMAN	1.78332e-15
NNDKSEFLSTAPR	1	ORC2_HUMAN	2.59438e-14
NQEDTFAAELHR	1	GCP4_HUMAN	1.61005e-10
NTTIPTKQTQTFTTYSDNQPGVLIQVYEGER	1	HSP7C_HUMAN	4.46569e-11
NVDLSTFYQNR	1	TOM70_HUMAN	9.24889e-12
QLADETLLKVDLENR	1	LMNB1_HUMAN	4.39827e-12
QLFEEQAK	1	SYK_HUMAN	5.99786e-11
QLSQATAAATNHTTDNGVGPEEESVDPNQYYK	1	SYK_HUMAN	1.9355e-11
QTQTFTTYSDNQPGVFIQVYEGER	1	HSP76_HUMAN	8.76294e-11
QTQTFTTYSDNQPGVLIQVYEGER	1	HSP7C_HUMAN	9.51237e-15
QVPFNEVR	1	FXR1_HUMAN	1.43987e-10
RAGELTEDEVER	1	RS18_HUMAN	5.5455e-12
RYDGSQQALDLK	1	NXF1_HUMAN	2.05616e-11
RYDGSQQALDLKGLR	1	NXF1_HUMAN	3.4859e-11
SAVEDEGLKGKISEADKK	1	HSP71_HUMAN	4.17432e-12
SLETENSALQLQVTEREEVR	1	LMNB1_HUMAN	1.09425e-14
SPNVLSVALSQR	1	HIF1A_HUMAN	1.35513e-10
SQIHDIVLVGGSTR	1	HSP7C_HUMAN	1.44748e-11
SSFDLLPR	1	ST65G_HUMAN	1.50962e-10
SSLAEYFK	1	NXF1_HUMAN	3.12171e-11
STDYGIFQINSR	1	LYSC_HUMAN	6.79385e-13
STGKANKITITNDKGR	1	HSP71_HUMAN	1.68819e-13
TFNTSTGGLLLPSDTKR	1	XRCC6_HUMAN	5.55812e-19
TITLEVEPSDTIENVK	1	RL40_HUMAN	1.13169e-14
TLSDYNIQK	1	RL40_HUMAN	7.01303e-12
TTIPEEEEEEEEAAGVVVEEELFHQQGTPR	1	LMNB1_HUMAN	1.8114e-17
VC+57.021NPIITK	1	HSP7C_HUMAN	4.42992e-11
VESEDTSSLFDKLK	1	HIF1A_HUMAN	1.15317e-16
VIADNVKDWSK	1	TPIS_HUMAN	2.12239e-11
VIAPNPAQLQGQR	1	P66B_HUMAN	1.31316e-11
VPQVSTPTLVEVSR	1	ALBU_HUMAN	8.0282e-11
VQVEYKGETK	1	HSP72_HUMAN	5.91688e-12
VSDSISAQYPVVDHEFDAVVVGAGGAGLR	1	DHSA_HUMAN	4.55332e-13
VSPSTSYTPSR	1	MCMBP_HUMAN	3.41395e-12
VSSGRDLNC+57.021VPEIADTLGAVAK	1	ANM5_HUMAN	1.57588e-14
WMRLNFDLC+57.021KETTFEPKK	1	MYPC1_HUMAN	1.45673e-10
WQSEVDDAMQGKLENNMPFFYDYHFNENKMKELELLC+57.021SMK	1	HECD4_HUMAN	9.4435e-11
YDGSQQALDLK	1	NXF1_HUMAN	1.94464e-10
YFRTC+57.021SRGEHLTIEFENLVESDEGESPGSSHR	1	AP1AR_HUMAN	8.16503e-11
YLGLYNDPNSNPK	1	CMC1_HUMAN	2.60175e-14
YRDVAEC+57.021GPQQELDLNSPR	1	MCMBP_HUMAN	2.22741e-12
YVGETQPTGQIK	1	SAMH1_HUMAN	1.87652e-10
YYYYWHLRK	1	FRMD6_HUMAN	1.12179e-10
